# Supplementary material for: Identification of Transcription Factor Networks during Mouse Hindlimb Development
Source: Cells. 2022 Dec 21;12(1):28. doi: 10.3390/cells12010028 (PMC9818828; doi:10.3390/cells12010028)
Supplement: Supplementary file 1 [file cells-12-00028-s001.zip]

Archive with 5 entries (5 files):
- Figure S1.pdf
- Figure S2.pdf
- Figure S3.pdf
- Figure S4.pdf
- Table S1 MMandGS.xlsx
