# Supplementary material for: Identification of Transcription Factor Networks during Mouse Hindlimb Development
Source: Cells. 2022 Dec 21;12(1):28. doi: 10.3390/cells12010028 (PMC9818828; doi:10.3390/cells12010028)
Supplement: Supplementary file 1 [file cells-12-00028-s001.zip › Table S1 MMandGS.xlsx]

## Sheet: Table S1
gene	group	MMblack	MMblue	MMbrown	MMgreen	MMgreenyellow	MMmagenta	MMpurple	MMturquoise	MMyellow	GS.E10.5	GS.E11.5	GS.E12.5	GS.E13.5
Gabrp	brown	-0.0424484	0.523495	0.926239	-0.0500145	0.38602	0.351249	-0.800239	-0.704492	0.895896	-0.99312	0.242255	0.359877	0.317318
Serinc2	brown	-0.0340166	0.535803	0.930989	-0.0392725	0.350649	0.339047	-0.785219	-0.709051	0.891096	-0.991838	0.223377	0.368059	0.326828
St8sia2	brown	0.0176855	0.582565	0.954232	0.000592919	0.330523	0.299008	-0.773838	-0.745868	0.875607	-0.982941	0.169875	0.374836	0.365316
Gprin2	brown	-0.00259628	0.596655	0.952826	0.0395422	0.361137	0.278042	-0.747528	-0.76131	0.863671	-0.9825	0.185824	0.325384	0.398409
Astn1	yellow	-0.0669212	0.444729	0.891129	-0.142815	0.383048	0.427587	-0.83988	-0.632959	0.92172	-0.982492	0.262736	0.429074	0.217801
Otor	brown	-0.0112278	0.6188	0.96102	0.0544898	0.310937	0.245161	-0.732315	-0.777568	0.84576	-0.982165	0.15888	0.328098	0.42233
Sox9	brown	-0.0490691	0.470272	0.898523	-0.0978032	0.410218	0.393678	-0.822446	-0.664822	0.910985	-0.98151	0.262399	0.382916	0.263387
Itga4	brown	-0.185547	0.525207	0.895532	0.0383229	0.438711	0.298903	-0.709477	-0.714952	0.853902	-0.98039	0.290251	0.230681	0.386733
Foxo3	brown	-0.0947249	0.55752	0.922342	0.0310145	0.418931	0.298082	-0.730313	-0.733523	0.864838	-0.980243	0.277416	0.23347	0.396643
Tgfb2	brown	-0.000931359	0.627622	0.96685	0.0678052	0.335258	0.236433	-0.728088	-0.788544	0.846396	-0.979783	0.131676	0.348543	0.426884
Igfbp2	yellow	-0.170063	0.422558	0.866887	-0.129886	0.40142	0.441555	-0.807943	-0.612057	0.91968	-0.977212	0.33762	0.322847	0.244255
Cacna1h	brown	-0.0345009	0.601696	0.947856	0.0647505	0.359205	0.264393	-0.718135	-0.762211	0.854686	-0.976821	0.186413	0.303807	0.414141
Homer2	yellow	-0.17355	0.381758	0.859482	-0.174145	0.478947	0.488892	-0.847694	-0.591367	0.950263	-0.97624	0.313878	0.407705	0.18224
Pdzd2	brown	-0.0144339	0.549457	0.892386	0.036676	0.352562	0.280368	-0.712853	-0.712328	0.829103	-0.975846	0.317784	0.189072	0.396602
Tmem8b	brown	-0.0193106	0.573044	0.925774	0.0244749	0.357767	0.277711	-0.732507	-0.732491	0.844259	-0.975566	0.219893	0.298379	0.384926
Rab32	yellow	-0.0594171	0.415789	0.884825	-0.186046	0.397438	0.477133	-0.869471	-0.60746	0.949675	-0.97547	0.269364	0.451623	0.182122
6330403K07Rik	brown	-0.0586737	0.48298	0.914168	-0.100881	0.383837	0.409137	-0.826905	-0.668294	0.92633	-0.975318	0.242016	0.388841	0.272112
Cdc42ep3	yellow	-0.140142	0.365674	0.847479	-0.206791	0.413325	0.501186	-0.856385	-0.567306	0.945752	-0.974829	0.364799	0.37645	0.161267
Rasl11b	yellow	-0.100666	0.374168	0.863261	-0.218631	0.431831	0.50662	-0.882614	-0.576654	0.958899	-0.974516	0.293244	0.46364	0.145342
Adamts7	brown	-0.0413745	0.554428	0.910369	0.0276567	0.376994	0.287459	-0.733941	-0.725772	0.845265	-0.973963	0.270881	0.240484	0.39035
Cdk19	brown	-0.110853	0.487984	0.90534	-0.0525996	0.454529	0.387965	-0.790666	-0.681817	0.914784	-0.97354	0.278046	0.317115	0.306163
Fgf9	yellow	-0.184722	0.342663	0.826623	-0.20689	0.454252	0.508808	-0.847937	-0.545867	0.938135	-0.971881	0.36126	0.392851	0.145676
Meox2	brown	0.0215007	0.565217	0.947071	-0.0175799	0.374325	0.314546	-0.787046	-0.739959	0.884491	-0.971739	0.168857	0.386094	0.344704
Pcdhb7	brown	-0.0696334	0.564032	0.944156	0.00126066	0.391168	0.310094	-0.758613	-0.738779	0.881695	-0.970865	0.169539	0.370178	0.35913
Col23a1	brown	-0.192775	0.416003	0.862524	-0.0995957	0.538988	0.433234	-0.802362	-0.631894	0.924689	-0.970857	0.318944	0.328756	0.251139
Irf2bpl	brown	-0.0305305	0.57836	0.943345	0.0270519	0.43547	0.276838	-0.751871	-0.757683	0.862316	-0.970666	0.142048	0.383871	0.372742
Frmd4a	brown	-0.0555387	0.555587	0.906286	0.053913	0.430452	0.277043	-0.71629	-0.735281	0.845442	-0.97024	0.261489	0.233516	0.403262
Gpr155	brown	-0.0499621	0.551247	0.906105	0.0048786	0.313025	0.284225	-0.7194	-0.710226	0.835148	-0.969609	0.269698	0.25825	0.369736
Dact1	brown	-0.148149	0.503822	0.895447	-0.00897975	0.425973	0.342204	-0.744649	-0.694536	0.879532	-0.968195	0.292924	0.252047	0.351403
AI956758	brown	-0.203547	0.533553	0.893239	0.0593535	0.424898	0.293596	-0.679533	-0.709588	0.846568	-0.968135	0.294431	0.202447	0.399441
Paqr8	yellow	0.00637525	0.458138	0.89204	-0.123522	0.467406	0.404617	-0.843546	-0.652881	0.912309	-0.968027	0.219101	0.452676	0.224441
Arhgef3	brown	0.0225551	0.592795	0.94431	0.0305916	0.362239	0.255057	-0.744166	-0.75812	0.843739	-0.967877	0.134513	0.388472	0.373094
Zfhx4	brown	0.0521697	0.629557	0.963391	0.0708043	0.345611	0.227508	-0.738882	-0.795941	0.837033	-0.967635	0.120454	0.350213	0.425188
Igsf3	yellow	-0.175879	0.370744	0.847914	-0.163412	0.556466	0.489931	-0.843073	-0.591488	0.94973	-0.967275	0.350104	0.361093	0.184326
Tmem26	brown	0.0183906	0.64427	0.971218	0.0971357	0.373653	0.212393	-0.718094	-0.811052	0.836596	-0.967076	0.105639	0.343033	0.446666
Tmem35a	yellow	-0.0269986	0.428173	0.890955	-0.175193	0.39438	0.463384	-0.873944	-0.619812	0.943326	-0.967008	0.233714	0.472098	0.189464
Irs1	brown	-0.0467989	0.656586	0.964826	0.132632	0.324021	0.197169	-0.671553	-0.806814	0.819523	-0.966916	0.141437	0.268503	0.485251
Slc18b1	brown	0.0343242	0.526651	0.910913	-0.0566498	0.350199	0.320197	-0.796963	-0.701597	0.85848	-0.966702	0.213176	0.374029	0.307787
Prnp	brown	0.000815935	0.555743	0.949145	-0.039786	0.348728	0.331253	-0.801128	-0.729859	0.894192	-0.966113	0.130869	0.436599	0.326979
Fgf18	brown	-0.124295	0.510357	0.868541	0.0373645	0.520731	0.292673	-0.697542	-0.699017	0.83541	-0.965523	0.332141	0.186609	0.375151
Ypel2	brown	-0.0642965	0.49401	0.919677	-0.0796704	0.437977	0.384011	-0.818506	-0.690105	0.917565	-0.965408	0.199132	0.41771	0.276952
Myod1	brown	0.0399949	0.638403	0.964061	0.0739375	0.292428	0.209044	-0.726183	-0.793727	0.821672	-0.964393	0.0772083	0.387478	0.428169
Mpped2	brown	-0.0237976	0.568391	0.931516	0.0367941	0.412817	0.28206	-0.750259	-0.751265	0.860466	-0.964337	0.168619	0.342009	0.382175
H1f0	brown	0.0332071	0.561888	0.938368	-0.0167659	0.35797	0.308979	-0.781167	-0.737194	0.875837	-0.964003	0.181671	0.361595	0.349227
Wif1	brown	0.0284534	0.595311	0.953452	0.0222692	0.351065	0.272308	-0.761256	-0.765893	0.859381	-0.963794	0.156761	0.349276	0.386263
Cxcl12	brown	0.0823808	0.658761	0.968636	0.101066	0.306593	0.197609	-0.712502	-0.808796	0.81778	-0.963656	0.108764	0.323562	0.459847
Pcdh10	brown	0.0249444	0.545988	0.932644	-0.0314363	0.387941	0.33043	-0.795968	-0.721972	0.882801	-0.9636	0.178509	0.387839	0.325772
Thsd4	brown	-0.00368892	0.649634	0.957693	0.105878	0.263983	0.193271	-0.679589	-0.795302	0.806174	-0.963345	0.16022	0.26236	0.469304
Slc36a4	brown	-0.099486	0.621589	0.950587	0.101325	0.337928	0.230788	-0.683528	-0.781697	0.834776	-0.96256	0.170295	0.264245	0.456617
Nrep	brown	0.0592929	0.646149	0.968441	0.0969794	0.363058	0.204101	-0.721008	-0.811764	0.828661	-0.962295	0.0925199	0.356294	0.442098
Tox	brown	0.0533488	0.65644	0.966824	0.0934893	0.284797	0.18043	-0.704371	-0.806676	0.80424	-0.962239	0.0734815	0.374508	0.442871
Msc	brown	0.0646814	0.658532	0.970538	0.0883543	0.272153	0.186801	-0.714174	-0.805105	0.808433	-0.961514	0.0510496	0.399237	0.439903
Egflam	brown	-0.0327007	0.552854	0.930649	-0.00420654	0.352839	0.31956	-0.764673	-0.725044	0.878478	-0.960695	0.176209	0.352812	0.36041
Txndc16	brown	-0.224013	0.414218	0.85579	-0.110666	0.429337	0.438785	-0.78054	-0.605735	0.914297	-0.959909	0.37254	0.268653	0.24751
Col9a1	brown	0.0580089	0.593135	0.960867	-0.00515799	0.312139	0.283659	-0.779476	-0.754728	0.867633	-0.959343	0.0768209	0.460151	0.351207
Enpp5	yellow	-0.216058	0.318707	0.817218	-0.213215	0.53338	0.542587	-0.854244	-0.53599	0.961829	-0.95924	0.38999	0.35886	0.139233
Nmi	yellow	-0.199422	0.341432	0.815765	-0.207905	0.41269	0.49345	-0.827081	-0.541394	0.921706	-0.958722	0.371467	0.36377	0.152367
Cpq	yellow	-0.0733443	0.443578	0.889104	-0.14372	0.378872	0.428439	-0.84262	-0.63104	0.918297	-0.958322	0.200504	0.473287	0.213443
Zfhx3	brown	0.0508235	0.666976	0.967378	0.134454	0.373579	0.170062	-0.691455	-0.826906	0.803954	-0.957774	0.0856369	0.327343	0.473747
Vash2	brown	-0.0938117	0.607884	0.944057	0.0989736	0.408164	0.238313	-0.687267	-0.775922	0.839837	-0.957756	0.163887	0.287802	0.435021
Dap	brown	0.0165176	0.621371	0.941208	0.0593539	0.212262	0.24096	-0.697226	-0.74855	0.818408	-0.957545	0.182595	0.273218	0.430701
Rtkn	yellow	-0.162771	0.374943	0.821642	-0.158581	0.393419	0.478931	-0.796837	-0.55434	0.90975	-0.95723	0.430531	0.249323	0.206369
Glipr2	brown	-0.00806319	0.662815	0.965877	0.128297	0.289939	0.181771	-0.672953	-0.807537	0.80778	-0.956798	0.0826903	0.327837	0.475295
Cdkn1c	brown	0.0331375	0.713069	0.98182	0.1863	0.293736	0.120078	-0.644631	-0.852456	0.777133	-0.956578	0.0605432	0.295056	0.53002
Tfap2b	brown	-0.136238	0.624419	0.928416	0.152568	0.436549	0.190878	-0.635902	-0.791982	0.802596	-0.956425	0.231426	0.160745	0.493307
Islr	brown	0.0687982	0.682594	0.984896	0.117431	0.285105	0.175575	-0.699475	-0.825134	0.812242	-0.955818	0.0413785	0.375372	0.468166
Arhgef28	brown	-0.124162	0.509893	0.888238	0.00175995	0.488834	0.307876	-0.73006	-0.704933	0.856447	-0.955634	0.229414	0.318912	0.336419
Ephb3	yellow	-0.129588	0.346922	0.838097	-0.234669	0.424	0.537002	-0.875412	-0.540792	0.955917	-0.955341	0.350586	0.400925	0.132963
Spint2	brown	-0.0594729	0.499416	0.913846	-0.0812394	0.384593	0.379426	-0.807762	-0.683001	0.903114	-0.954956	0.220461	0.374562	0.289094
Smarcd3	brown	0.037631	0.647927	0.966521	0.0941257	0.305715	0.210857	-0.712783	-0.798034	0.82451	-0.954711	0.0777639	0.359798	0.446329
Megf6	brown	0.02709	0.654404	0.958768	0.107873	0.248075	0.192598	-0.678063	-0.790422	0.805447	-0.95466	0.116639	0.308534	0.458671
Sostdc1	brown	0.0680521	0.668223	0.978445	0.102183	0.317978	0.186278	-0.714129	-0.820116	0.816268	-0.954454	0.0492313	0.379111	0.45531
Ebf1	brown	0.0832745	0.659222	0.976939	0.0857929	0.313241	0.194749	-0.72349	-0.811867	0.820819	-0.954184	0.038393	0.41215	0.432859
Zbtb41	brown	-0.108633	0.526081	0.914187	-0.0246902	0.383845	0.327924	-0.759538	-0.707899	0.871379	-0.9541	0.195141	0.356396	0.331787
Rtl5	brown	0.0967878	0.611296	0.940451	0.0429321	0.284332	0.250251	-0.731503	-0.757506	0.828753	-0.953888	0.191495	0.278981	0.412652
Jun	brown	0.00611999	0.474471	0.90718	-0.14262	0.331754	0.393936	-0.846147	-0.653485	0.904065	-0.95385	0.1256	0.542743	0.21475
Zfp467	yellow	-0.0513934	0.401612	0.869916	-0.187843	0.401152	0.488531	-0.867564	-0.592146	0.946206	-0.953154	0.278387	0.42851	0.175552
Lratd1	brown	0.0946229	0.671368	0.970208	0.105267	0.276564	0.179327	-0.697427	-0.806795	0.800741	-0.952686	0.0693279	0.363838	0.44885
Trib2	brown	-0.0407537	0.60536	0.952924	0.0630251	0.39869	0.237128	-0.730458	-0.783603	0.842222	-0.951794	0.0658958	0.413335	0.40196
Nuak1	brown	-0.0282811	0.616474	0.951878	0.0713162	0.343205	0.228357	-0.712006	-0.780125	0.830927	-0.951384	0.0826864	0.378639	0.419485
Prickle2	brown	-0.0638352	0.643271	0.939811	0.143235	0.298463	0.194325	-0.641286	-0.786867	0.799069	-0.951357	0.191667	0.196953	0.492166
Fibin	brown	0.000145172	0.649736	0.959668	0.122105	0.322049	0.199787	-0.686836	-0.80324	0.817199	-0.951293	0.098216	0.31251	0.47
Sema6a	brown	-0.119179	0.613418	0.942648	0.0971981	0.348058	0.211488	-0.675799	-0.778885	0.817352	-0.951199	0.129422	0.315334	0.435884
Ppp3ca	brown	0.0713336	0.677009	0.983463	0.116386	0.307017	0.179701	-0.705445	-0.826956	0.814977	-0.950817	0.0400529	0.378954	0.461279
Ctss	brown	0.0559346	0.672616	0.975715	0.120138	0.278851	0.187692	-0.693129	-0.816347	0.81437	-0.950782	0.0910336	0.313115	0.476105
Aph1b	brown	0.0831946	0.540544	0.904273	-0.0238341	0.381448	0.294186	-0.764665	-0.703032	0.842019	-0.950597	0.147532	0.427235	0.305315
Unc5c	brown	0.0214059	0.689556	0.965119	0.156031	0.254822	0.129361	-0.645473	-0.827799	0.770712	-0.950483	0.0735021	0.303764	0.50271
Myl9	brown	-0.0188101	0.618341	0.948577	0.0574902	0.271463	0.226279	-0.706569	-0.76238	0.819767	-0.950015	0.0700243	0.403716	0.405803
Rnf157	yellow	-0.191826	0.370444	0.830999	-0.182009	0.337656	0.48115	-0.803674	-0.549051	0.918023	-0.949867	0.340161	0.359746	0.179499
Lrba	brown	-0.113681	0.497259	0.869099	0.0105527	0.431446	0.310688	-0.711679	-0.683412	0.839217	-0.949154	0.304185	0.238451	0.33611
Erc2	brown	0.00317728	0.68514	0.975465	0.153231	0.307474	0.153792	-0.659406	-0.833181	0.797221	-0.949054	0.0730863	0.305084	0.500483
Rprm	brown	-0.00584527	0.663655	0.9589	0.131442	0.309783	0.163835	-0.661083	-0.813021	0.794025	-0.949053	0.092317	0.307363	0.478972
Pdcd4	yellow	-0.15402	0.386447	0.84725	-0.145586	0.513681	0.45468	-0.832247	-0.601996	0.921577	-0.948877	0.261307	0.43109	0.186093
Zfp618	brown	-0.0339997	0.630119	0.92245	0.16478	0.461281	0.174149	-0.644997	-0.80003	0.789837	-0.948558	0.179585	0.20674	0.491869
Upk1b	yellow	0.00072151	0.39543	0.836414	-0.193387	0.332809	0.461772	-0.840147	-0.562208	0.894909	-0.94838	0.36264	0.341291	0.174099
Six2	yellow	0.104065	0.471071	0.902185	-0.164598	0.301513	0.399604	-0.871276	-0.645908	0.898612	-0.948202	0.127966	0.552479	0.197419
Sertad2	brown	-0.0781204	0.551447	0.92541	0.00622692	0.421886	0.289106	-0.752349	-0.733283	0.858765	-0.947886	0.115415	0.419245	0.342912
Rgma	brown	0.0945433	0.575309	0.913989	-0.00471097	0.271756	0.258261	-0.738426	-0.718328	0.816186	-0.947869	0.155878	0.367264	0.354414
Dab1	yellow	-0.0220098	0.432003	0.888303	-0.170241	0.406419	0.432936	-0.869479	-0.629782	0.921502	-0.947836	0.158194	0.543734	0.175597
Nfkbia	brown	0.047344	0.635753	0.970855	0.0543184	0.27485	0.238064	-0.73763	-0.781926	0.839048	-0.947549	0.0475911	0.424174	0.405495
Arrdc3	yellow	-0.081332	0.387198	0.858398	-0.184192	0.503232	0.481059	-0.866533	-0.598547	0.942844	-0.947202	0.281699	0.422497	0.172744
Mfap4	brown	-0.010302	0.559744	0.922104	0.0125148	0.332276	0.302438	-0.749207	-0.724437	0.858795	-0.947035	0.183333	0.319703	0.373748
Ssbp2	brown	-0.011767	0.643697	0.956087	0.126655	0.347692	0.187229	-0.685459	-0.813	0.810316	-0.946783	0.102587	0.307814	0.46615
Smoc2	brown	0.0431877	0.710367	0.987028	0.170026	0.283738	0.126368	-0.658808	-0.853802	0.783712	-0.946374	0.0250099	0.335602	0.51556
Tmem176a	yellow	0.0390554	0.47391	0.906178	-0.152271	0.300642	0.428669	-0.852259	-0.638056	0.919146	-0.94523	0.196077	0.452038	0.226999
Ebf3	brown	0.0255275	0.649938	0.969369	0.0960353	0.332983	0.191632	-0.709854	-0.809718	0.817209	-0.94498	0.0167084	0.424072	0.434101
Tcp11l2	brown	0.100205	0.535821	0.924381	-0.0794783	0.275012	0.334168	-0.809495	-0.687589	0.867582	-0.944203	0.0967381	0.510356	0.267069
Eva1a	brown	0.0280779	0.612737	0.961012	0.0383382	0.351555	0.26195	-0.742445	-0.76921	0.855097	-0.944085	0.0896357	0.396438	0.387979
Zmym3	brown	0.0308719	0.672587	0.968736	0.141585	0.359159	0.166276	-0.678317	-0.8303	0.803523	-0.944048	0.0918132	0.291903	0.490302
Plxnb2	brown	-0.0239737	0.6719	0.964855	0.168718	0.371152	0.153511	-0.656469	-0.83622	0.79728	-0.943604	0.0737535	0.298848	0.501006
Tcim	brown	-0.049866	0.556105	0.911904	0.0173684	0.367336	0.27886	-0.718192	-0.72263	0.841966	-0.943421	0.169761	0.336265	0.367412
Rftn2	yellow	-0.125845	0.337415	0.83374	-0.255647	0.382744	0.53457	-0.888074	-0.536256	0.95033	-0.943411	0.319896	0.435608	0.117925
Hoxd13	yellow	-0.0652417	0.311032	0.828132	-0.297048	0.446489	0.556209	-0.923254	-0.521521	0.965997	-0.943324	0.279871	0.537682	0.0557956
Fam174b	yellow	-0.10538	0.2755	0.796301	-0.328985	0.371339	0.589514	-0.9076	-0.4651	0.958265	-0.943109	0.342753	0.499505	0.0308918
Cdo1	brown	0.0729767	0.637748	0.950286	0.0890859	0.269488	0.216793	-0.704741	-0.783241	0.816635	-0.942884	0.114802	0.310704	0.447435
St3gal4	brown	0.0533847	0.708036	0.977344	0.166085	0.242759	0.129446	-0.644591	-0.835353	0.773318	-0.94238	0.0314689	0.333651	0.507355
Naxe	brown	0.0109308	0.557559	0.917184	0.00193241	0.264221	0.300366	-0.741407	-0.708487	0.849664	-0.942278	0.160483	0.352597	0.3593
Negr1	brown	-0.196121	0.543356	0.89416	0.0499258	0.338764	0.288011	-0.679065	-0.711433	0.835717	-0.942269	0.250877	0.209772	0.411723
Dnm3	yellow	-0.154638	0.317315	0.812477	-0.229158	0.542485	0.513167	-0.870608	-0.540855	0.935921	-0.942102	0.325106	0.440128	0.106982
Vps37d	brown	0.148711	0.518729	0.906023	-0.125656	0.182264	0.351535	-0.821961	-0.659938	0.859336	-0.941473	0.171153	0.438827	0.261655
Grina	brown	-0.142837	0.632465	0.934506	0.148362	0.325698	0.200792	-0.626516	-0.783174	0.804668	-0.941225	0.192258	0.182426	0.496722
Ccdc80	brown	0.0684037	0.71077	0.977203	0.184516	0.32453	0.109398	-0.653463	-0.858012	0.768716	-0.941037	0.0138124	0.336716	0.520702
Col25a1	yellow	0.0140005	0.429786	0.880047	-0.159433	0.446878	0.430305	-0.869194	-0.632277	0.919284	-0.940323	0.185293	0.498854	0.186423
Apbb2	brown	-0.100455	0.596677	0.936719	0.091326	0.449476	0.229656	-0.696784	-0.778071	0.833132	-0.940195	0.0851622	0.369465	0.415824
Pcdhb3	brown	-0.0511467	0.588623	0.942135	0.0384363	0.353133	0.274367	-0.722571	-0.755368	0.854617	-0.940058	0.130633	0.344037	0.395655
Phf13	yellow	0.00647739	0.494626	0.915677	-0.111936	0.281323	0.397783	-0.82434	-0.658163	0.905475	-0.939961	0.153026	0.470432	0.246776
Pcdhb17	brown	0.0416453	0.667993	0.978925	0.112993	0.319234	0.189553	-0.701217	-0.820647	0.819584	-0.939758	0.0381467	0.374028	0.457873
Wnt11	brown	0.0760404	0.529299	0.918827	-0.0773373	0.311596	0.320177	-0.812688	-0.697586	0.861467	-0.939412	0.078745	0.51425	0.276732
Osr1	yellow	-0.121999	0.394418	0.867463	-0.178533	0.478254	0.472407	-0.860108	-0.601845	0.941495	-0.939345	0.200135	0.502392	0.167137
Sncaip	brown	-0.126109	0.613226	0.928376	0.105289	0.344613	0.194923	-0.655637	-0.773179	0.796985	-0.939226	0.100342	0.325281	0.443932
Tmtc1	brown	-0.0154174	0.539797	0.895202	0.00757048	0.338986	0.312118	-0.730978	-0.691946	0.841908	-0.939037	0.223125	0.285513	0.360741
Tex15	brown	0.0523493	0.661734	0.973926	0.0942192	0.276584	0.189016	-0.70374	-0.803708	0.810945	-0.938318	0.00459054	0.431462	0.432661
Foxc1	brown	-0.0118546	0.631704	0.946596	0.0877594	0.287177	0.197087	-0.678959	-0.777389	0.804141	-0.938299	0.0616311	0.38217	0.424895
Spg21	brown	0.00114193	0.593672	0.907188	0.0912175	0.293056	0.228684	-0.668205	-0.734398	0.800935	-0.938121	0.184643	0.261616	0.422272
Tle5	brown	-0.0200615	0.483432	0.873628	-0.0485744	0.392479	0.34893	-0.773572	-0.668493	0.866093	-0.937824	0.222518	0.342885	0.302854
Kcne1l	brown	0.070956	0.654133	0.962501	0.0811554	0.245788	0.189165	-0.703806	-0.787973	0.801195	-0.937788	0.000859225	0.444533	0.422831
Glis3	brown	-0.0798141	0.592198	0.939275	0.0494311	0.354138	0.270321	-0.714042	-0.750893	0.848243	-0.937525	0.1495	0.312089	0.40639
Ccdc8	yellow	-0.126862	0.416665	0.873917	-0.156167	0.441014	0.451726	-0.836782	-0.618581	0.930496	-0.937461	0.226643	0.434209	0.207069
Zfp667	brown	-0.102553	0.525561	0.915604	-0.0353103	0.339715	0.334707	-0.761146	-0.696855	0.872765	-0.93734	0.138559	0.407932	0.321317
Mturn	brown	-0.197729	0.450006	0.876047	-0.0742222	0.445957	0.41892	-0.769557	-0.63748	0.911624	-0.937139	0.285248	0.304263	0.278112
Ptgfrn	brown	-0.0457767	0.501968	0.885824	-0.0177649	0.486306	0.348403	-0.756593	-0.684368	0.873063	-0.936972	0.227496	0.318783	0.321188
Gjb2	brown	0.0294617	0.620865	0.959297	0.0489373	0.302154	0.247528	-0.737889	-0.773885	0.840232	-0.93693	0.075452	0.38404	0.407936
Plcd1	brown	0.00481834	0.688851	0.946044	0.195722	0.280278	0.139548	-0.603602	-0.810963	0.763407	-0.936778	0.160128	0.173786	0.533373
Zmat1	brown	-0.00885565	0.665584	0.951316	0.152008	0.300229	0.161688	-0.640313	-0.805886	0.785236	-0.936482	0.0912284	0.291286	0.484499
Plxdc2	brown	-0.127417	0.52675	0.903101	0.0269653	0.536307	0.306206	-0.733314	-0.724527	0.864858	-0.936381	0.193558	0.315274	0.358087
Gstt1	brown	0.150191	0.618524	0.946424	0.0175702	0.217232	0.230342	-0.757621	-0.762572	0.812488	-0.936278	0.0648369	0.419651	0.382337
Cntln	brown	-0.0391081	0.710494	0.955232	0.226263	0.252188	0.100231	-0.585121	-0.840684	0.745991	-0.936278	0.132705	0.161079	0.573041
Tspyl3	brown	0.081126	0.721405	0.990855	0.158483	0.215465	0.127865	-0.657551	-0.845395	0.777572	-0.936244	0.00146309	0.355863	0.509467
Ptms	yellow	-0.178976	0.295393	0.779613	-0.233274	0.47484	0.547482	-0.833403	-0.491403	0.93367	-0.936224	0.421226	0.323315	0.122235
Zfp148	brown	-0.0359557	0.635593	0.949796	0.126739	0.444853	0.191992	-0.68369	-0.813115	0.81548	-0.936153	0.0840175	0.323007	0.459685
Rundc3b	brown	0.0830372	0.558261	0.945531	-0.0607657	0.292681	0.320529	-0.811016	-0.718165	0.874483	-0.936034	0.0558762	0.520262	0.290461
Mrln	brown	0.0854532	0.650643	0.920207	0.128785	0.225142	0.127701	-0.646712	-0.782334	0.735785	-0.935372	0.0898032	0.317604	0.458578
Plpp3	brown	0.0515878	0.736462	0.979589	0.228017	0.269203	0.0843607	-0.61166	-0.870803	0.752761	-0.935366	0.0532843	0.243122	0.569574
Col8a1	brown	0.096039	0.68819	0.968614	0.143764	0.280274	0.133555	-0.672825	-0.832199	0.77307	-0.935215	0.017564	0.372692	0.475584
Runx1t1	brown	-0.0283068	0.659332	0.948744	0.179386	0.415536	0.149115	-0.652189	-0.834163	0.788275	-0.935058	0.0708626	0.293737	0.501096
Dpyd	yellow	-0.156529	0.337396	0.8294	-0.236141	0.438033	0.540334	-0.859125	-0.534613	0.954211	-0.934991	0.359657	0.378533	0.127444
Cdh10	brown	0.0710085	0.492498	0.889101	-0.107517	0.272491	0.361091	-0.80583	-0.652461	0.8638	-0.934658	0.187458	0.419719	0.258149
Fgfrl1	yellow	0.000434056	0.447301	0.890696	-0.178341	0.283288	0.431374	-0.852683	-0.617191	0.907848	-0.934475	0.157032	0.527679	0.180444
Rhobtb1	brown	-0.182149	0.417443	0.847957	-0.088001	0.594742	0.394401	-0.783338	-0.635765	0.891153	-0.934417	0.219739	0.407206	0.238157
Ccng2	yellow	-0.187552	0.246925	0.782583	-0.3026	0.543846	0.605091	-0.905341	-0.478285	0.978899	-0.934108	0.387832	0.432453	0.0445317
Usp11	brown	-0.261866	0.5075	0.861192	0.0407196	0.355142	0.308023	-0.643207	-0.661715	0.826573	-0.933946	0.336602	0.14333	0.384735
Armcx6	brown	0.0586462	0.47328	0.889979	-0.148021	0.211091	0.407864	-0.829129	-0.620776	0.889965	-0.933891	0.156898	0.488288	0.21943
Pcnx	brown	-0.188136	0.507539	0.907822	-0.0259654	0.428484	0.348516	-0.742242	-0.689344	0.886665	-0.933397	0.162742	0.384377	0.317039
Pard3b	brown	0.0480139	0.703136	0.944862	0.227273	0.374604	0.0824374	-0.595363	-0.845848	0.735378	-0.933081	0.0848879	0.239729	0.539249
Commd3	brown	0.129375	0.678855	0.968551	0.10742	0.238113	0.15954	-0.696122	-0.820914	0.787714	-0.932803	0.0620765	0.33347	0.468061
Cpt1a	brown	0.0518	0.607407	0.955043	0.0335444	0.346928	0.263747	-0.746606	-0.763583	0.850132	-0.932793	0.0567707	0.432438	0.374389
Magee1	brown	0.0799905	0.646492	0.96763	0.0755296	0.351609	0.212525	-0.726513	-0.799528	0.824883	-0.932754	0.0231547	0.422955	0.417453
Rgs16	brown	0.00568999	0.673616	0.937198	0.166688	0.267537	0.120778	-0.611405	-0.800754	0.745265	-0.932514	0.0692875	0.306273	0.487779
Camk1	brown	0.0436863	0.712135	0.980598	0.165332	0.213267	0.126273	-0.642268	-0.833953	0.770433	-0.932317	0.0149949	0.340134	0.508028
Tmem246	brown	0.0227322	0.713334	0.971765	0.197308	0.295419	0.116872	-0.626732	-0.844407	0.763968	-0.932176	0.0410478	0.289875	0.532105
Bmper	brown	0.11555	0.719774	0.984134	0.161488	0.227527	0.103776	-0.660418	-0.853192	0.761223	-0.932166	-0.0246415	0.384638	0.503021
Aplp1	brown	0.162619	0.7381	0.980352	0.195186	0.217228	0.0868867	-0.640253	-0.859709	0.746821	-0.931919	-0.00557385	0.331276	0.537087
Adcy2	brown	0.151902	0.683409	0.975458	0.107352	0.220126	0.159971	-0.709385	-0.822143	0.789122	-0.931821	-0.00611216	0.414025	0.454785
Myf5	brown	-0.1448	0.558931	0.87757	0.068944	0.319701	0.224753	-0.63443	-0.709187	0.782438	-0.931593	0.219281	0.233879	0.409327
Crispld1	yellow	-0.105582	0.342193	0.83588	-0.246615	0.443181	0.529756	-0.875483	-0.541617	0.953986	-0.931573	0.29559	0.456185	0.110695
Mylip	brown	0.0346184	0.593781	0.949908	0.0247709	0.389453	0.251065	-0.76263	-0.770662	0.844626	-0.931544	0.02175	0.479794	0.360898
Ypel3	yellow	0.025365	0.386207	0.840892	-0.233396	0.257388	0.492371	-0.859497	-0.538193	0.91013	-0.931463	0.300904	0.428344	0.133119
Tenm3	brown	-0.0598353	0.659607	0.935562	0.194073	0.400455	0.139069	-0.622144	-0.825588	0.768768	-0.931159	0.126253	0.217209	0.518623
Mtch1	brown	-0.0617084	0.485241	0.876899	-0.0725037	0.262048	0.370791	-0.758388	-0.637498	0.868504	-0.930905	0.197897	0.372757	0.291196
Tbx18	yellow	-0.18675	0.222331	0.758285	-0.32077	0.556333	0.616416	-0.903593	-0.454599	0.969734	-0.930835	0.459807	0.370246	0.0317331
Smim14	brown	0.100567	0.710033	0.989354	0.14744	0.259669	0.137904	-0.678651	-0.848607	0.787255	-0.930698	-0.00676033	0.37221	0.496209
Fam168b	yellow	-0.1819	0.397847	0.801945	-0.0562539	0.591049	0.377213	-0.735085	-0.60871	0.852608	-0.93032	0.35398	0.24484	0.262489
Lum	brown	0.0921957	0.747633	0.988824	0.210039	0.228737	0.072744	-0.620971	-0.870309	0.743835	-0.930219	-0.0211956	0.336399	0.546012
Fat4	brown	0.10829	0.759722	0.981485	0.255471	0.289649	0.0418831	-0.600747	-0.8945	0.72578	-0.93016	0.0264413	0.246711	0.588009
Anxa4	brown	0.00649039	0.709422	0.982512	0.178216	0.265865	0.128195	-0.642455	-0.847954	0.780674	-0.929341	0.0162719	0.320995	0.523136
Ncoa1	brown	0.0530219	0.742903	0.983167	0.2216	0.235858	0.0738382	-0.610178	-0.866848	0.742879	-0.929206	-0.0174117	0.322404	0.555285
Trim13	brown	0.0278472	0.534669	0.919283	-0.0772592	0.20985	0.324523	-0.79189	-0.68755	0.854128	-0.929103	0.070026	0.506064	0.284092
Capn1	brown	-0.0194875	0.63609	0.928014	0.125437	0.281109	0.198662	-0.630901	-0.763606	0.788128	-0.929024	0.193415	0.204444	0.46225
Nbl1	brown	0.127956	0.729704	0.988284	0.163123	0.207791	0.100864	-0.658391	-0.854731	0.758548	-0.929005	-0.0267641	0.374773	0.512083
Dlg5	brown	0.00399664	0.657959	0.939277	0.175042	0.414357	0.150634	-0.644141	-0.821847	0.780303	-0.92879	0.11237	0.23982	0.507702
Sv2b	brown	-0.0396936	0.567886	0.881256	0.0845378	0.405962	0.231796	-0.6661	-0.727957	0.787663	-0.928782	0.290039	0.149951	0.419895
Arl6ip5	brown	0.0137109	0.694785	0.973373	0.170725	0.306616	0.150002	-0.648279	-0.833379	0.789571	-0.928782	0.0283871	0.320127	0.511371
Cxcl14	brown	0.136176	0.715725	0.985856	0.15605	0.251364	0.128122	-0.676906	-0.847971	0.776844	-0.928356	-0.0082621	0.366353	0.501399
Atp1a2	yellow	-0.168618	0.409609	0.776999	-0.0322206	0.44939	0.347696	-0.670018	-0.587109	0.806926	-0.928338	0.493021	0.0616001	0.304853
Tbc1d24	brown	0.142404	0.676221	0.966805	0.10555	0.243276	0.164799	-0.698737	-0.814296	0.787757	-0.928311	0.00407592	0.40276	0.452613
Ppp2r3a	brown	-0.153654	0.614553	0.925051	0.157139	0.4789	0.190235	-0.641182	-0.80025	0.804797	-0.927516	0.160326	0.213696	0.48469
Pi4ka	brown	-0.249786	0.437479	0.846968	-0.064852	0.375593	0.402829	-0.725084	-0.607894	0.877655	-0.927442	0.304094	0.27457	0.279981
Pld3	brown	0.00976974	0.642243	0.952583	0.0872295	0.242066	0.195701	-0.688695	-0.780281	0.800852	-0.927239	0.029342	0.39407	0.435045
Mn1	brown	0.0664622	0.759256	0.984333	0.25145	0.243395	0.0481154	-0.591591	-0.883952	0.728758	-0.926892	-0.00559998	0.280716	0.583019
Ngf	yellow	-0.106432	0.397562	0.838928	-0.138392	0.44793	0.458256	-0.800583	-0.576333	0.9049	-0.926611	0.309265	0.356985	0.191625
Ppp1r21	brown	-0.0834893	0.496933	0.882677	-0.081619	0.19077	0.364738	-0.747973	-0.633189	0.855325	-0.926308	0.230701	0.330822	0.296072
Ctso	brown	0.0233233	0.616975	0.94076	0.0680757	0.338797	0.227876	-0.712222	-0.776597	0.820306	-0.925731	0.123959	0.302606	0.430496
Corin	brown	-0.0258153	0.48825	0.890614	-0.111363	0.302811	0.351851	-0.804649	-0.651816	0.859321	-0.925568	0.0957298	0.516945	0.244235
Pfn2	brown	0.150225	0.7433	0.988379	0.186254	0.211946	0.0749709	-0.644615	-0.867003	0.74278	-0.925283	-0.0564093	0.389782	0.523273
Bmpr1a	yellow	-0.0773842	0.403529	0.867178	-0.220126	0.298553	0.480443	-0.858181	-0.570215	0.925703	-0.925151	0.195401	0.511356	0.149766
Pcdhb22	brown	-0.136236	0.510344	0.895296	-0.0136268	0.443545	0.332039	-0.738049	-0.699012	0.870601	-0.924322	0.19065	0.330688	0.334418
Wfikkn2	yellow	0.0674877	0.367429	0.823495	-0.252536	0.262397	0.488654	-0.871006	-0.524654	0.896626	-0.923991	0.225001	0.529624	0.100823
2700081O15Rik	brown	-0.0249221	0.693454	0.947631	0.201467	0.240675	0.118432	-0.595728	-0.824256	0.752914	-0.92386	0.110278	0.198457	0.546593
Hdac5	brown	0.108757	0.626624	0.92211	0.0599447	0.159974	0.222006	-0.67531	-0.731334	0.785648	-0.923847	0.143288	0.292963	0.419065
Gdf5	brown	0.148241	0.707401	0.986017	0.134146	0.251215	0.129419	-0.690968	-0.843605	0.777524	-0.923715	-0.0609982	0.444537	0.471655
Tcf4	brown	0.137664	0.689099	0.968317	0.148735	0.348335	0.127805	-0.686175	-0.845615	0.774806	-0.92317	-0.0139333	0.394225	0.474397
Kera	brown	0.108057	0.769748	0.988218	0.248904	0.223268	0.0368643	-0.592128	-0.888127	0.720353	-0.922637	-0.023105	0.299459	0.577841
Kif3c	yellow	-0.0827354	0.431945	0.821551	-0.0586958	0.399294	0.38118	-0.723654	-0.598752	0.849314	-0.922356	0.355648	0.234047	0.26424
Agbl5	brown	-0.162592	0.426031	0.817838	-0.0448479	0.447094	0.368943	-0.724092	-0.607615	0.841322	-0.922209	0.287749	0.300755	0.265295
Net1	yellow	-0.304778	0.31985	0.805243	-0.167283	0.591427	0.503793	-0.80894	-0.551643	0.936644	-0.922114	0.30717	0.390697	0.155844
Osr2	yellow	-0.0884691	0.399589	0.842749	-0.148864	0.424875	0.463724	-0.818767	-0.585259	0.914284	-0.92195	0.296703	0.349949	0.206908
Pdgfra	yellow	-0.151004	0.413983	0.861365	-0.112769	0.554034	0.428933	-0.819593	-0.633921	0.915351	-0.921865	0.201842	0.433368	0.218271
Tmem176b	brown	0.147515	0.698329	0.980426	0.120125	0.206762	0.150774	-0.693535	-0.826264	0.784916	-0.921624	-0.0277608	0.40993	0.471089
Syt16	brown	0.000863799	0.570868	0.943512	-0.0293948	0.326633	0.29533	-0.770218	-0.730074	0.860004	-0.921469	0.0211467	0.509516	0.322452
Chd3	brown	0.115589	0.78021	0.989928	0.272108	0.246585	0.0283434	-0.584673	-0.90112	0.718274	-0.921384	-0.00915672	0.258467	0.603726
Ankrd46	brown	0.0204599	0.64867	0.951031	0.117822	0.335721	0.178244	-0.684482	-0.80238	0.796117	-0.921127	0.0105313	0.390366	0.451901
Pbxip1	brown	-0.076787	0.680242	0.920914	0.205448	0.20627	0.113271	-0.559009	-0.795624	0.72797	-0.92103	0.198636	0.0953317	0.558741
Ssh2	yellow	-0.150371	0.406667	0.791195	-0.0797085	0.341274	0.388881	-0.705424	-0.564505	0.830885	-0.920903	0.39168	0.186585	0.274326
Hsbp1	yellow	-0.130094	0.242589	0.769825	-0.352181	0.346157	0.61448	-0.900593	-0.426895	0.954957	-0.920752	0.365171	0.479687	0.00759253
Ism1	brown	-0.0433894	0.473527	0.893778	-0.128604	0.346268	0.374946	-0.814089	-0.653021	0.882536	-0.92073	0.153103	0.468691	0.230637
Slit3	brown	-0.139505	0.436733	0.837672	-0.0595483	0.439166	0.390201	-0.751216	-0.627433	0.870676	-0.920588	0.336218	0.219912	0.296169
Krt14	brown	0.116821	0.714678	0.982483	0.156768	0.231528	0.132255	-0.665764	-0.838676	0.774376	-0.92022	-0.00898531	0.357571	0.503373
Nsg2	brown	-0.0991844	0.471814	0.83136	-0.0425398	0.298443	0.303547	-0.694597	-0.626029	0.797793	-0.920024	0.249544	0.305202	0.29703
C1qa	brown	0.0477781	0.718935	0.965715	0.188918	0.175631	0.102198	-0.612948	-0.836977	0.745627	-0.920016	0.0774372	0.224635	0.549698
Slc35e3	brown	0.0356706	0.689199	0.966061	0.181943	0.366086	0.126737	-0.651408	-0.846348	0.778302	-0.919814	0.000525557	0.347852	0.503205
Tram1l1	brown	-0.089224	0.449202	0.871119	-0.140096	0.309107	0.399163	-0.786456	-0.61494	0.881237	-0.919783	0.227938	0.402743	0.220872
Loxl1	brown	0.0944616	0.751124	0.99204	0.209977	0.205606	0.0825517	-0.622339	-0.870269	0.750359	-0.919609	-0.0179925	0.312117	0.557268
Hif3a	brown	0.115233	0.628727	0.956908	0.0335646	0.248019	0.236888	-0.739638	-0.766383	0.823323	-0.91956	0.0147638	0.454236	0.382347
Bmpr2	yellow	-0.164486	0.392201	0.827475	-0.0967423	0.61439	0.430919	-0.780378	-0.607781	0.900237	-0.919466	0.298534	0.329797	0.222929
Ube2h	yellow	-0.133367	0.279167	0.800235	-0.309186	0.451256	0.594201	-0.90728	-0.486514	0.969751	-0.919389	0.340952	0.453135	0.0571026
4931406C07Rik	yellow	-0.1509	0.264457	0.788237	-0.303072	0.48616	0.581149	-0.896928	-0.48062	0.959369	-0.91933	0.301899	0.511795	0.0374402
Pdk2	yellow	0.0206244	0.433835	0.884344	-0.205096	0.286942	0.466198	-0.865712	-0.593911	0.925171	-0.919323	0.180205	0.498651	0.172271
Tmem169	yellow	-0.215106	0.215236	0.731892	-0.306104	0.456401	0.60259	-0.855291	-0.422776	0.934567	-0.919263	0.527682	0.28375	0.0396398
Ptk7	brown	-0.265433	0.487226	0.84622	0.064074	0.549714	0.284741	-0.653983	-0.69128	0.826348	-0.919241	0.277105	0.194342	0.379604
9530018H14Rik	yellow	-0.193498	0.263632	0.779078	-0.279259	0.508235	0.593743	-0.872136	-0.477224	0.964042	-0.918872	0.429214	0.344971	0.0765251
Bcl11b	brown	0.0141495	0.730652	0.971344	0.238555	0.320387	0.0866517	-0.598883	-0.867327	0.749274	-0.918579	0.0568519	0.218948	0.574638
Cdh19	brown	-0.00240382	0.614757	0.934056	0.0585472	0.222399	0.213877	-0.695884	-0.755984	0.794893	-0.918291	0.0406912	0.408386	0.401095
Ndufa1	brown	0.0249314	0.626034	0.946956	0.0422162	0.193401	0.231623	-0.70343	-0.751556	0.808098	-0.918256	0.0579919	0.38974	0.402408
Svbp	brown	0.00731566	0.557704	0.897244	0.0143465	0.270025	0.268667	-0.715574	-0.694489	0.810038	-0.91803	0.113362	0.393663	0.342906
Nfia	brown	0.0141219	0.74517	0.968588	0.278769	0.378624	0.0371482	-0.574563	-0.893298	0.723916	-0.917956	0.0119421	0.245586	0.592333
Cacna1g	brown	0.0577579	0.754198	0.975284	0.26419	0.290239	0.0540391	-0.584694	-0.885545	0.729959	-0.917949	0.0417077	0.207322	0.600825
Lhfp	brown	0.0110409	0.633702	0.912471	0.140669	0.284172	0.177396	-0.637686	-0.769105	0.765541	-0.917931	0.146574	0.222886	0.480378
Ppp1r3d	yellow	-0.0892089	0.441195	0.837714	-0.0835353	0.3559	0.397407	-0.745166	-0.59083	0.856501	-0.917911	0.287701	0.309626	0.252495
Kcnd2	brown	-0.00858075	0.72347	0.943391	0.273785	0.343271	0.0608243	-0.556675	-0.86357	0.719322	-0.917842	0.128397	0.119536	0.601823
Pkia	brown	0.0726031	0.745984	0.990421	0.215676	0.267164	0.0819563	-0.619615	-0.874367	0.75257	-0.917689	-0.0126041	0.310879	0.55134
Vgll2	brown	0.0736237	0.709458	0.966094	0.163793	0.213797	0.0969036	-0.6325	-0.830853	0.741313	-0.917624	-0.0345107	0.389847	0.494218
Pcdhb16	brown	0.0193198	0.666171	0.951787	0.16816	0.401352	0.138296	-0.650648	-0.831624	0.77877	-0.917138	0.000676895	0.36977	0.478658
Clip3	yellow	-0.149285	0.238015	0.750953	-0.343098	0.305802	0.60313	-0.871784	-0.416306	0.934589	-0.917123	0.428242	0.393638	0.0272121
Dcaf8	brown	-0.0585712	0.656199	0.921853	0.19612	0.348936	0.132522	-0.595416	-0.813566	0.759056	-0.917085	0.187977	0.124147	0.536931
Tnnt1	brown	0.0680861	0.727354	0.969426	0.194034	0.209206	0.0768889	-0.614452	-0.844033	0.731047	-0.916971	-0.0414795	0.36601	0.52442
Six1	yellow	-0.0778928	0.29033	0.804652	-0.297172	0.417801	0.563976	-0.907336	-0.503213	0.956511	-0.916693	0.290047	0.501148	0.0574979
Bdh2	brown	0.00958546	0.664104	0.962229	0.127982	0.300315	0.176952	-0.664889	-0.801323	0.796541	-0.91654	-0.000379129	0.399779	0.449152
Abat	brown	0.00688755	0.575419	0.939815	-0.0121793	0.261787	0.279165	-0.761898	-0.736047	0.846317	-0.916441	0.0148719	0.495443	0.338144
Bmp2	brown	0.098394	0.692599	0.971314	0.149459	0.346965	0.118567	-0.67619	-0.848243	0.770667	-0.916395	-0.0482857	0.421724	0.474978
Klhdc8b	brown	0.0319239	0.703374	0.979458	0.154151	0.240925	0.137058	-0.655031	-0.839266	0.780719	-0.915831	0.00253565	0.337254	0.508105
Mcu	brown	-0.0561625	0.537587	0.901963	0.0226114	0.438825	0.287624	-0.736364	-0.728624	0.846785	-0.915779	0.0964383	0.396784	0.354624
Hspa12b	yellow	-0.126015	0.282338	0.796098	-0.296645	0.42101	0.58189	-0.896181	-0.482727	0.957791	-0.915602	0.342989	0.44376	0.0609337
Shd	yellow	-0.163777	0.31898	0.727724	-0.131982	0.477931	0.42468	-0.717678	-0.501302	0.822732	-0.915566	0.499335	0.168043	0.180272
Tapbp	brown	-0.049994	0.5196	0.896872	-0.00939148	0.39376	0.340727	-0.744499	-0.68771	0.866816	-0.915498	0.181717	0.337502	0.328368
Cnmd	brown	0.0867599	0.787779	0.964562	0.313137	0.20704	-0.0191892	-0.523613	-0.895423	0.669815	-0.914906	0.0408891	0.167727	0.638422
Sema4f	yellow	-0.0213358	0.317543	0.815193	-0.282652	0.393476	0.540432	-0.908248	-0.517431	0.940575	-0.914883	0.271826	0.498696	0.0764948
Gm11627	brown	-0.00224452	0.677386	0.94628	0.141496	0.159052	0.152238	-0.612355	-0.786635	0.759368	-0.91484	0.115916	0.239826	0.491235
Eif4e3	yellow	-0.413722	0.302211	0.750875	-0.0939668	0.639186	0.447875	-0.714678	-0.54003	0.875892	-0.914824	0.422509	0.216107	0.208346
Runx2	brown	0.157807	0.744263	0.98702	0.188832	0.200037	0.0756471	-0.641984	-0.866145	0.740229	-0.914726	-0.0611465	0.383785	0.524233
Efna3	brown	-0.0667672	0.517235	0.902743	-0.0344088	0.322793	0.33697	-0.762949	-0.685897	0.863512	-0.914429	0.117427	0.415374	0.313795
Sema3d	brown	-0.00834292	0.616651	0.937874	0.0708913	0.344475	0.192064	-0.697741	-0.778761	0.796864	-0.913705	-0.0215057	0.474418	0.393014
Ip6k2	yellow	-0.0601641	0.386127	0.790388	-0.111508	0.355745	0.428015	-0.744591	-0.54967	0.858162	-0.913604	0.419632	0.192321	0.23388
Pcdhb20	brown	0.0372406	0.731773	0.977219	0.231054	0.304759	0.0879413	-0.611309	-0.870277	0.752464	-0.913603	0.0171825	0.269146	0.559503
Clstn2	brown	-0.0782725	0.707457	0.918989	0.269267	0.27008	0.0583703	-0.510757	-0.820868	0.695048	-0.913534	0.163226	0.0930917	0.589451
Gpx7	brown	-0.0425634	0.652928	0.933619	0.131905	0.172499	0.185832	-0.617809	-0.763149	0.77533	-0.913526	0.131611	0.228396	0.485754
Ngly1	brown	0.00659825	0.717022	0.973036	0.207329	0.277777	0.113974	-0.615796	-0.848744	0.762785	-0.913121	0.0328387	0.268947	0.543601
Pnck	brown	0.0770177	0.530042	0.89341	-0.0286692	0.366198	0.306532	-0.774976	-0.698456	0.835583	-0.912938	0.152726	0.373272	0.319218
Ddit4	yellow	-0.0336971	0.295604	0.807107	-0.313089	0.417904	0.577461	-0.922407	-0.495675	0.958385	-0.912926	0.302398	0.490507	0.0523003
Ybx2	brown	0.0301776	0.691769	0.927829	0.192177	0.178981	0.11525	-0.566829	-0.790501	0.725273	-0.912655	0.173023	0.14135	0.530582
Rab29	brown	0.0380588	0.592179	0.90163	0.0290033	0.159587	0.239301	-0.684484	-0.704247	0.783542	-0.912549	0.104306	0.346608	0.393942
Pdgfc	yellow	-0.149614	0.351202	0.819825	-0.205009	0.393475	0.517003	-0.829762	-0.538224	0.930985	-0.912258	0.371572	0.30692	0.166095
Kif16b	brown	-0.0941341	0.448588	0.866448	-0.124052	0.396294	0.400551	-0.786372	-0.627783	0.884496	-0.912221	0.273616	0.32643	0.244507
Efemp1	brown	0.164562	0.739493	0.979135	0.185436	0.218365	0.0774121	-0.642492	-0.858384	0.734869	-0.912202	-0.0508117	0.374581	0.520766
Rapgef2	brown	0.0469785	0.736351	0.977512	0.210777	0.197554	0.0904944	-0.601713	-0.853838	0.743731	-0.912032	0.00405267	0.290398	0.549927
Particl	yellow	0.00588984	0.373285	0.840097	-0.237681	0.343864	0.501366	-0.870648	-0.551833	0.923607	-0.911964	0.275084	0.441009	0.128222
Pgap1	brown	-0.153081	0.479259	0.879693	-0.0551374	0.409252	0.347243	-0.757334	-0.675801	0.869418	-0.911243	0.183033	0.364193	0.296421
Cd200	brown	0.0874531	0.731154	0.987687	0.172712	0.211197	0.101727	-0.640362	-0.851962	0.757165	-0.911235	-0.0581856	0.391237	0.510589
Dhx57	brown	-0.0769444	0.683758	0.920606	0.246282	0.356176	0.0869378	-0.551548	-0.826827	0.726528	-0.911128	0.165869	0.106704	0.570968
Uchl1	brown	-0.149457	0.415035	0.825332	-0.115142	0.341212	0.390818	-0.744156	-0.582358	0.851016	-0.910884	0.21575	0.412167	0.215397
Frmd6	brown	-0.0530775	0.611162	0.886655	0.184546	0.513869	0.145429	-0.609457	-0.786694	0.749997	-0.910863	0.148234	0.208061	0.487
Fnbp1l	brown	0.0434171	0.50374	0.89179	-0.0578951	0.328111	0.359315	-0.784001	-0.669241	0.870481	-0.910777	0.161778	0.393831	0.287607
C1qtnf4	brown	0.0461546	0.642917	0.947056	0.0823326	0.212283	0.194293	-0.685117	-0.773371	0.79499	-0.910765	0.0097662	0.405814	0.427625
Selenow	yellow	-0.120768	0.293132	0.807624	-0.324953	0.359664	0.586156	-0.896715	-0.470406	0.955922	-0.910412	0.280353	0.524405	0.0381199
Ids	yellow	-0.162599	0.221937	0.76562	-0.350331	0.491637	0.623496	-0.919588	-0.444463	0.971822	-0.910317	0.401919	0.440571	0.000300468
Mcf2l	brown	0.0227941	0.751684	0.968441	0.271425	0.223264	0.051324	-0.554726	-0.867878	0.720403	-0.910297	0.033376	0.216583	0.592813
Dop1b	brown	0.131185	0.689856	0.95363	0.137542	0.198611	0.155913	-0.642212	-0.799003	0.768383	-0.910247	0.100148	0.253339	0.489238
Maged1	brown	-0.0194921	0.665669	0.938784	0.160701	0.269916	0.158564	-0.623856	-0.796392	0.771012	-0.910217	0.0921827	0.245656	0.504859
Tmem263	brown	0.0110715	0.638275	0.945212	0.126323	0.410019	0.177795	-0.684409	-0.812598	0.800177	-0.909376	0.00419865	0.392094	0.445626
Hsd17b4	yellow	0.0578765	0.369029	0.829334	-0.255841	0.365951	0.469595	-0.891644	-0.559523	0.898565	-0.909095	0.236383	0.492274	0.113001
44082	brown	0.012039	0.71275	0.978866	0.180424	0.2969	0.110979	-0.636454	-0.850513	0.765516	-0.908954	-0.0458845	0.373558	0.513854
Rnd3	brown	0.0569582	0.628303	0.956764	0.0597839	0.313866	0.209713	-0.726703	-0.787134	0.816962	-0.90867	-0.0626983	0.515668	0.388295
Enc1	yellow	-0.0443559	0.306118	0.783275	-0.229668	0.506328	0.499022	-0.856381	-0.516409	0.903858	-0.908476	0.248817	0.516368	0.0759002
Fam110b	brown	-0.114793	0.679421	0.94296	0.190989	0.258542	0.132012	-0.577639	-0.809592	0.758737	-0.908416	0.118808	0.187698	0.534524
Aak1	brown	0.0145465	0.691139	0.94412	0.226594	0.425128	0.0967835	-0.603042	-0.850096	0.748327	-0.908322	0.0440477	0.263354	0.533542
Aamdc	brown	0.142007	0.624854	0.940887	0.0225261	0.154844	0.214955	-0.7282	-0.74552	0.794165	-0.90818	-0.0284643	0.500861	0.368415
Epha7	yellow	0.0631296	0.432836	0.884719	-0.203928	0.321662	0.448372	-0.877713	-0.606788	0.91552	-0.907927	0.115973	0.578511	0.146093
Sox6	brown	0.143484	0.705402	0.96257	0.162062	0.289855	0.0828437	-0.655276	-0.848234	0.736048	-0.90771	-0.0594124	0.419026	0.480763
Zfp521	yellow	0.0814889	0.416165	0.869743	-0.218746	0.353553	0.44525	-0.883486	-0.5976	0.906952	-0.907375	0.122892	0.58996	0.127215
Papss1	brown	0.0353612	0.722871	0.976008	0.20173	0.300389	0.0925042	-0.624936	-0.863512	0.751857	-0.907328	-0.0164758	0.320916	0.535582
Trim23	brown	-0.0128522	0.549704	0.903092	0.0299632	0.468971	0.261262	-0.729964	-0.737109	0.824898	-0.906801	0.107079	0.391668	0.340787
P3h3	brown	0.0772111	0.782459	0.969768	0.303363	0.216768	0.00895598	-0.536746	-0.887441	0.690848	-0.906786	0.0219366	0.185362	0.632222
Has2	yellow	-0.231138	0.297581	0.796436	-0.256213	0.410686	0.536368	-0.836981	-0.496857	0.932781	-0.906572	0.285131	0.477765	0.0764267
Nxnl2	brown	0.21409	0.577742	0.923566	-0.040937	0.213114	0.273254	-0.786254	-0.712474	0.820024	-0.906473	0.0111451	0.52698	0.301105
Olfml3	brown	0.064979	0.783226	0.990123	0.26866	0.206177	0.0226791	-0.568099	-0.894851	0.710628	-0.906172	-0.048481	0.283587	0.603846
Mmp11	brown	0.140782	0.795618	0.980781	0.29399	0.19416	-0.000205271	-0.555606	-0.90366	0.68893	-0.906029	0.00466559	0.203425	0.63073
Scrn1	yellow	-0.0628544	0.259774	0.748074	-0.315724	0.338344	0.531489	-0.863099	-0.445281	0.887404	-0.905709	0.317976	0.50379	0.0167572
Syt9	yellow	-0.361786	0.37873	0.782287	-0.0268245	0.587439	0.384921	-0.67357	-0.590482	0.843524	-0.90567	0.381958	0.181712	0.274818
Rab22a	brown	-0.0508121	0.678727	0.934092	0.232899	0.485777	0.0929931	-0.597136	-0.84947	0.745141	-0.905621	0.0374858	0.263181	0.537775
Arl4a	brown	0.0611214	0.739265	0.96502	0.208263	0.187237	0.0722123	-0.578256	-0.839767	0.720467	-0.905412	0.0527966	0.233245	0.552207
Arnt	brown	-0.157147	0.607343	0.925892	0.129152	0.428613	0.21729	-0.640339	-0.774833	0.815047	-0.904899	0.124897	0.259107	0.45377
Lrsam1	brown	0.035509	0.75527	0.970098	0.253112	0.188585	0.0533124	-0.555911	-0.863036	0.716957	-0.904839	0.0351269	0.209158	0.593433
Fzd2	brown	-0.119766	0.622633	0.922118	0.158288	0.450869	0.168503	-0.639082	-0.800448	0.783195	-0.904578	0.0573132	0.310066	0.470098
Klhl29	brown	0.0106029	0.755662	0.979792	0.260774	0.281136	0.051678	-0.572752	-0.884535	0.73068	-0.904516	0.00912883	0.234693	0.593597
Lrrc17	brown	0.120157	0.74889	0.982933	0.22082	0.246363	0.068411	-0.622525	-0.874218	0.737081	-0.904501	-0.0555797	0.34035	0.552635
Snai2	brown	0.176541	0.701683	0.981065	0.11325	0.214841	0.133098	-0.700789	-0.832611	0.771495	-0.904491	-0.0903522	0.474502	0.453246
Efnb3	brown	-0.0475179	0.636582	0.910018	0.144254	0.237058	0.176129	-0.600541	-0.762053	0.762832	-0.904479	0.183113	0.157621	0.496651
Ccdc112	yellow	-0.143819	0.265339	0.798979	-0.348883	0.369032	0.611726	-0.909427	-0.455107	0.97095	-0.904352	0.280552	0.549974	0.00674047
Ech1	yellow	-0.0768515	0.42929	0.847297	-0.145975	0.223725	0.42752	-0.782188	-0.573021	0.876602	-0.904252	0.200509	0.421859	0.214807
Clec14a	brown	-0.107331	0.498281	0.876985	-0.0437737	0.319411	0.351624	-0.712679	-0.646425	0.85626	-0.904179	0.213951	0.326123	0.297033
Ulk2	brown	0.123333	0.790516	0.974971	0.293112	0.210121	-0.00926686	-0.546396	-0.900121	0.679412	-0.904051	0.00491875	0.211053	0.621017
Pds5b	yellow	-0.237386	0.312425	0.795083	-0.191325	0.563621	0.488627	-0.818885	-0.542954	0.913314	-0.903918	0.273908	0.448508	0.114449
Itm2a	brown	0.0997678	0.787361	0.985632	0.287095	0.220345	0.0106411	-0.567632	-0.902844	0.701162	-0.903859	-0.0370292	0.256671	0.617169
Mrfap1	yellow	-0.266447	0.307842	0.763808	-0.169161	0.532414	0.471794	-0.773945	-0.519865	0.885569	-0.90366	0.319377	0.361791	0.155459
Ptpre	brown	-0.0876442	0.518512	0.904504	-0.0440557	0.295335	0.334248	-0.753795	-0.681203	0.8588	-0.903648	0.0931342	0.442708	0.300773
Ccdc136	yellow	-0.234513	0.16968	0.70563	-0.34514	0.46127	0.643031	-0.871697	-0.380048	0.94441	-0.903488	0.488699	0.360177	-0.0124088
Vcan	brown	0.00475012	0.68557	0.923253	0.246821	0.420349	0.0536988	-0.580556	-0.85241	0.711868	-0.903181	0.0185429	0.283873	0.533768
Klhl42	brown	-0.210335	0.591106	0.898267	0.148278	0.42119	0.220654	-0.598805	-0.748139	0.798268	-0.902994	0.200663	0.166806	0.468542
Brms1l	brown	-0.0327244	0.562023	0.887115	0.0271184	0.163338	0.261977	-0.666826	-0.677509	0.792741	-0.902852	0.152901	0.318959	0.364018
Ackr3	brown	0.14945	0.773329	0.984247	0.230939	0.146217	0.0361765	-0.59252	-0.878329	0.706975	-0.902807	-0.0262206	0.290314	0.571744
Hcfc1r1	yellow	0.00169755	0.29197	0.803812	-0.347896	0.279437	0.573034	-0.926553	-0.469465	0.943047	-0.902743	0.244816	0.575381	0.0155805
Cacna1c	brown	-0.0165525	0.746462	0.93585	0.316283	0.274598	-0.00152167	-0.507674	-0.879858	0.674585	-0.902583	0.0998775	0.0967295	0.639022
Cd1d1	yellow	-0.0564649	0.318	0.818777	-0.294603	0.370773	0.552181	-0.895614	-0.498303	0.94545	-0.902527	0.19075	0.598496	0.0463317
Fbxo44	yellow	-0.0661291	0.221452	0.733975	-0.357572	0.332571	0.606736	-0.87835	-0.398978	0.923966	-0.902177	0.426965	0.417982	-0.00969334
D930002L09Rik	yellow	-0.0258782	0.397561	0.817066	-0.179703	0.256489	0.42557	-0.789568	-0.56079	0.859352	-0.90206	0.337476	0.300999	0.19667
Rbm24	brown	-0.0291479	0.690623	0.924794	0.220063	0.296317	0.0593643	-0.566763	-0.823598	0.700678	-0.902059	-0.00128624	0.313356	0.523074
Dmrt2	brown	-0.0679292	0.649454	0.927676	0.149946	0.275286	0.140098	-0.607883	-0.78575	0.752909	-0.902055	0.027346	0.339653	0.468143
AI467606	brown	-0.0114289	0.648208	0.893627	0.174452	0.282354	0.100163	-0.58845	-0.792307	0.704314	-0.901963	0.194707	0.11667	0.523678
Snx33	brown	0.0480714	0.500231	0.890461	-0.111061	0.184033	0.376276	-0.779768	-0.632199	0.864713	-0.901587	0.181453	0.394826	0.258428
Hic1	brown	0.174684	0.778654	0.989358	0.240433	0.180849	0.0227671	-0.602335	-0.889042	0.705479	-0.901322	-0.109325	0.380346	0.563442
L3mbtl3	brown	0.0118209	0.501361	0.872101	-0.0111044	0.481038	0.30271	-0.754197	-0.695072	0.832198	-0.901224	0.136664	0.405644	0.292063
Ddit4l	brown	0.0961683	0.649864	0.966903	0.0470926	0.231103	0.208228	-0.723522	-0.783242	0.810064	-0.901169	-0.0574858	0.493494	0.398312
Fam8a1	brown	0.127557	0.811724	0.984205	0.317564	0.185845	-0.0343893	-0.535812	-0.918562	0.669137	-0.901157	-0.051745	0.245297	0.640758
Spp1	yellow	-0.201473	0.29698	0.737353	-0.176273	0.444281	0.494591	-0.752469	-0.489601	0.87181	-0.901124	0.554127	0.102151	0.178001
C030034E14Rik	brown	0.0230061	0.70133	0.959172	0.18315	0.321778	0.113073	-0.622384	-0.839517	0.753145	-0.900995	0.0339773	0.278895	0.521287
Mr1	yellow	-0.122347	0.318028	0.823678	-0.277071	0.449991	0.543361	-0.888885	-0.520419	0.953178	-0.900666	0.196076	0.570536	0.0672435
Mfhas1	brown	0.0288513	0.745579	0.961665	0.279963	0.384736	0.0390662	-0.567013	-0.885188	0.717155	-0.900627	-0.00249454	0.243289	0.593024
Ago4	brown	0.104088	0.7964	0.985786	0.306185	0.261025	-0.0114079	-0.554	-0.915693	0.689209	-0.9006	-0.0625567	0.275383	0.620967
Gadd45b	brown	0.10174	0.602903	0.923985	0.0570329	0.335164	0.216125	-0.726933	-0.76064	0.799926	-0.900533	-0.042667	0.500633	0.375765
Osbpl2	brown	-0.0896801	0.590753	0.905779	0.0641856	0.22063	0.227113	-0.65277	-0.716362	0.788611	-0.900212	0.0597966	0.374609	0.399028
Col9a2	brown	0.147414	0.738351	0.985013	0.1916	0.235708	0.0870367	-0.638207	-0.861105	0.7486	-0.90003	-0.0761784	0.393745	0.5157
Atraid	brown	-0.00278727	0.694229	0.9243	0.208563	0.163065	0.108477	-0.557871	-0.795851	0.720632	-0.900018	0.186064	0.0882637	0.558927
Ptpdc1	brown	0.0513322	0.772931	0.970723	0.292512	0.271769	0.0103127	-0.551803	-0.899669	0.697234	-0.899999	0.0317227	0.176902	0.624612
Runx1	yellow	-0.0944773	0.295438	0.780725	-0.293269	0.398754	0.508872	-0.865417	-0.490818	0.896788	-0.899531	0.263284	0.522217	0.0473027
Boc	brown	0.00477882	0.782662	0.956239	0.348502	0.271825	-0.0278504	-0.498471	-0.905949	0.668191	-0.899449	0.037935	0.12779	0.667004
Sspn	brown	0.0652793	0.765092	0.982557	0.270291	0.298267	0.0343543	-0.580693	-0.898762	0.721952	-0.899447	-0.0240288	0.261948	0.594807
Wdr7	yellow	-0.226457	0.288795	0.724486	-0.162428	0.464899	0.466196	-0.73654	-0.479235	0.843733	-0.899434	0.456923	0.22716	0.148631
Pcdhb21	yellow	-0.321942	0.374241	0.792753	-0.0441025	0.668947	0.396114	-0.720349	-0.609904	0.867125	-0.898853	0.32313	0.23975	0.269295
Micall1	brown	-0.0274077	0.618589	0.889546	0.174965	0.36104	0.172869	-0.60005	-0.76366	0.756108	-0.898666	0.1592	0.190568	0.482235
Hmgn3	brown	0.170191	0.766265	0.975987	0.241792	0.187438	0.042757	-0.596	-0.878424	0.709366	-0.898638	-0.0168053	0.272841	0.575941
Nab2	yellow	-0.169347	0.251717	0.761682	-0.288998	0.430906	0.586044	-0.869203	-0.456702	0.941423	-0.89854	0.347363	0.429501	0.0550234
Abca1	brown	-0.0106018	0.740177	0.966617	0.259469	0.329135	0.0399913	-0.569822	-0.880142	0.718853	-0.898235	-0.0295605	0.2872	0.573965
Ebf2	brown	0.0216432	0.770368	0.96756	0.301407	0.268742	0.00014977	-0.536218	-0.892306	0.688225	-0.897794	-0.0483615	0.270112	0.609445
Scx	yellow	-0.191916	0.182088	0.731435	-0.376763	0.455725	0.665082	-0.912054	-0.39359	0.971183	-0.897744	0.440182	0.409954	-0.018987
Bmp5	brown	0.0385394	0.653031	0.953437	0.103468	0.296561	0.1536	-0.689132	-0.809861	0.777325	-0.897591	-0.0658979	0.46575	0.431156
Cdh2	brown	0.110363	0.558485	0.902871	-0.0415962	0.197221	0.252588	-0.746275	-0.699046	0.797107	-0.897396	-0.00441442	0.543613	0.291629
Lrpap1	brown	-0.0421665	0.587152	0.87038	0.0921743	0.192168	0.183292	-0.611372	-0.711643	0.739497	-0.897392	0.198286	0.195897	0.436642
Map3k5	brown	-0.0967522	0.642432	0.929078	0.145852	0.330353	0.182652	-0.6199	-0.778651	0.782634	-0.897348	0.0976143	0.251735	0.481434
Lst1	brown	0.0845278	0.634511	0.93747	0.0769673	0.234805	0.212319	-0.686348	-0.752558	0.790799	-0.897264	0.0461673	0.381366	0.403172
Atp6v1g1	yellow	0.0292462	0.379021	0.830497	-0.229249	0.284967	0.442884	-0.861834	-0.561612	0.881055	-0.897245	0.130711	0.585358	0.114618
Oxr1	brown	0.158665	0.76971	0.967378	0.262735	0.216615	0.0265986	-0.569354	-0.875946	0.697243	-0.897134	0.0387216	0.198455	0.593408
Parva	brown	0.102776	0.754513	0.982938	0.212278	0.162621	0.0649051	-0.606623	-0.865746	0.728587	-0.897083	-0.0613521	0.334544	0.557346
Zfp316	yellow	-0.0377868	0.290958	0.764818	-0.309836	0.224638	0.528858	-0.846009	-0.452634	0.885859	-0.897033	0.336902	0.44233	0.0512593
Enpp1	brown	-0.0717712	0.640218	0.927328	0.142131	0.307622	0.194505	-0.620896	-0.773369	0.784796	-0.897006	0.152124	0.195973	0.482369
H2bc21	yellow	-0.136584	0.280524	0.787279	-0.276333	0.509944	0.576315	-0.873241	-0.486419	0.95293	-0.896702	0.344723	0.423823	0.0616382
Ms4a6b	brown	0.049173	0.7204	0.946638	0.201271	0.173116	0.0887187	-0.573968	-0.823951	0.719812	-0.896682	0.131518	0.13791	0.560738
Olfml1	yellow	-0.199019	0.242685	0.773293	-0.320805	0.485107	0.610161	-0.893066	-0.456724	0.969144	-0.896666	0.354491	0.440284	0.0353756
Pink1	brown	-0.0340794	0.56959	0.90523	0.0193416	0.253538	0.238551	-0.698322	-0.723919	0.800203	-0.896658	0.0844067	0.380694	0.365044
Coq8a	brown	-0.0435397	0.47382	0.861348	-0.0898311	0.312054	0.375355	-0.761017	-0.621284	0.851167	-0.896633	0.189516	0.383992	0.256613
Klf10	yellow	-0.0603805	0.315408	0.812528	-0.281531	0.421566	0.555718	-0.892411	-0.50849	0.947178	-0.896281	0.231881	0.528257	0.0696574
Gabarap	brown	0.0884858	0.73492	0.951742	0.220531	0.110915	0.0701284	-0.575184	-0.830626	0.709137	-0.896206	0.039768	0.221612	0.568346
Spef1	brown	-0.161565	0.554615	0.887514	0.0662475	0.340573	0.233371	-0.651973	-0.720942	0.79853	-0.896174	0.141046	0.297364	0.391286
Dock9	brown	-0.0485453	0.756199	0.940721	0.323673	0.252128	0.00963735	-0.489508	-0.870383	0.678371	-0.896146	0.0963653	0.0887883	0.644517
Selenbp1	yellow	-0.0335379	0.397927	0.838168	-0.20797	0.237823	0.442516	-0.824332	-0.554202	0.882765	-0.896073	0.137965	0.546954	0.144683
Tspan11	yellow	-0.218037	0.152881	0.680393	-0.359924	0.477993	0.654385	-0.851347	-0.355225	0.934346	-0.895306	0.611473	0.229287	-0.0118669
H1f2	brown	0.0829546	0.745598	0.96869	0.232378	0.251713	0.0716741	-0.588283	-0.863655	0.72719	-0.895156	0.0463362	0.207188	0.575229
Cpm	yellow	-0.224221	0.27899	0.771156	-0.234181	0.488711	0.541011	-0.833603	-0.496296	0.927652	-0.895067	0.347447	0.371659	0.109565
Gulp1	yellow	-0.289662	0.30763	0.778786	-0.159615	0.651227	0.488458	-0.792095	-0.545498	0.91094	-0.894498	0.360571	0.312635	0.154938
Prrc2b	brown	0.0546914	0.754851	0.936095	0.316385	0.268432	-0.00867816	-0.519061	-0.874407	0.663922	-0.89447	0.0367382	0.171268	0.620112
Atp5e	yellow	-0.186422	0.370776	0.782061	-0.122082	0.342109	0.423658	-0.739745	-0.541821	0.845928	-0.89438	0.362667	0.234721	0.230647
S1pr3	yellow	-0.110279	0.207352	0.759999	-0.383128	0.490456	0.636311	-0.947846	-0.42833	0.972478	-0.894366	0.281535	0.592685	-0.0461981
Cxxc4	yellow	-0.176247	0.36294	0.818812	-0.175803	0.400202	0.457259	-0.795036	-0.558834	0.8999	-0.894252	0.247097	0.423851	0.156968
Larp6	brown	-0.056904	0.650202	0.929401	0.13625	0.280541	0.167276	-0.612262	-0.774475	0.768859	-0.894207	0.0937336	0.26088	0.473261
Lrig1	brown	-0.0557457	0.745375	0.94053	0.296698	0.246355	0.0107135	-0.498699	-0.861303	0.678258	-0.894105	0.0547783	0.161333	0.611669
Nebl	brown	0.0363339	0.774629	0.973357	0.29528	0.275614	0.0177025	-0.546832	-0.896375	0.701778	-0.893939	-0.0081863	0.214841	0.620971
Zfp532	yellow	-0.275792	0.239901	0.720897	-0.246149	0.376146	0.56896	-0.780772	-0.426822	0.907414	-0.893754	0.508711	0.212074	0.106671
Pgf	yellow	-0.0891061	0.361074	0.814725	-0.193567	0.351179	0.48077	-0.812765	-0.538787	0.903564	-0.893738	0.223389	0.463333	0.140719
Aldh6a1	brown	0.148451	0.745952	0.978755	0.199181	0.196708	0.0682211	-0.623605	-0.869031	0.730327	-0.893641	-0.0371338	0.321108	0.543377
Cd53	brown	-0.0520448	0.64324	0.925092	0.139132	0.334625	0.152122	-0.630843	-0.793273	0.758116	-0.893551	0.125472	0.220364	0.481431
Megf10	brown	0.0353556	0.726234	0.931795	0.243519	0.193351	0.0242281	-0.540642	-0.834388	0.673449	-0.893481	-0.0109171	0.285426	0.552694
Dbndd1	yellow	-0.23024	0.246477	0.746599	-0.287883	0.402041	0.546811	-0.841336	-0.459736	0.905787	-0.893434	0.399092	0.358169	0.069898
Fmnl2	brown	0.143112	0.806577	0.98441	0.30785	0.18707	-0.0237924	-0.548028	-0.914868	0.677037	-0.893244	-0.0740325	0.267655	0.633361
Zfp236	brown	0.10695	0.644891	0.907449	0.144654	0.29233	0.147471	-0.629909	-0.784869	0.744812	-0.892778	0.155038	0.190324	0.481189
C1qb	brown	0.108274	0.757732	0.957419	0.246826	0.112087	0.0406729	-0.548944	-0.848257	0.694099	-0.892737	0.0554829	0.182224	0.588808
Eya4	brown	0.0117243	0.632439	0.924702	0.149519	0.401075	0.147325	-0.66024	-0.808849	0.768916	-0.892668	-0.0129972	0.385686	0.453761
Magef1	yellow	0.112503	0.453971	0.855911	-0.153147	0.313735	0.375236	-0.810111	-0.617016	0.851563	-0.892667	0.18918	0.442928	0.194341
Entpd1	yellow	0.107512	0.475494	0.854134	-0.148515	0.204731	0.348938	-0.78645	-0.600025	0.815392	-0.892655	0.143061	0.479328	0.204048
Pcdhb19	brown	0.114445	0.58647	0.921674	-0.00826137	0.187112	0.242992	-0.747576	-0.727774	0.802166	-0.892647	-0.0231471	0.511884	0.337693
Sec22b	brown	-0.0960882	0.538423	0.866942	0.0329826	0.231997	0.26671	-0.662645	-0.668978	0.787238	-0.892584	0.154843	0.306707	0.364823
Irf2bp2	brown	-0.0960421	0.656754	0.935733	0.190709	0.41624	0.130873	-0.606171	-0.82336	0.767676	-0.892209	0.0173674	0.310605	0.498053
Myo5b	brown	-0.165456	0.510713	0.834057	0.0232137	0.289502	0.239949	-0.622572	-0.649731	0.755469	-0.892114	0.211164	0.270426	0.344347
Sned1	brown	0.0882161	0.814265	0.976578	0.349504	0.216518	-0.0431559	-0.500749	-0.919187	0.663365	-0.892085	-0.0146547	0.174572	0.665994
Zfhx2	brown	0.132981	0.558624	0.865656	0.00944343	0.20893	0.222107	-0.680824	-0.690117	0.759647	-0.892061	0.146004	0.3276	0.352284
Ptgis	brown	0.036184	0.47326	0.856453	-0.116152	0.182771	0.34005	-0.769834	-0.616343	0.820946	-0.891987	0.0675888	0.534951	0.22328
C1qc	brown	0.0556526	0.712149	0.936171	0.206405	0.18407	0.0739475	-0.5856	-0.82712	0.705446	-0.89174	0.0989116	0.166712	0.559967
Timp2	brown	0.086133	0.795259	0.984612	0.309577	0.275335	-0.00635667	-0.550226	-0.914476	0.693176	-0.89166	-0.0721763	0.27003	0.627663
Tcf7l1	brown	0.125154	0.723013	0.958737	0.170665	0.126288	0.101161	-0.614683	-0.819094	0.726272	-0.89162	0.0192251	0.291571	0.514683
Abhd4	brown	0.104579	0.615052	0.908428	0.0427431	0.115346	0.223794	-0.674008	-0.718495	0.772336	-0.891439	0.151982	0.254483	0.418847
Bnc2	brown	0.150229	0.70954	0.969557	0.162658	0.308902	0.0927552	-0.662898	-0.851554	0.746365	-0.891181	-0.121936	0.470635	0.476373
Lrrc8c	yellow	-0.17584	0.3548	0.804272	-0.209564	0.249614	0.487545	-0.786993	-0.511222	0.886986	-0.891175	0.342048	0.326466	0.156554
Laptm4a	brown	0.0831497	0.671289	0.95506	0.143107	0.348551	0.134849	-0.673037	-0.828023	0.772167	-0.891122	-0.0925585	0.462058	0.455518
Atp6v0d1	yellow	-0.0692777	0.341085	0.812189	-0.272432	0.208366	0.5333	-0.846323	-0.491789	0.916704	-0.890965	0.253214	0.470717	0.100942
Adgrl3	brown	0.160735	0.783197	0.993698	0.249647	0.224265	0.0179108	-0.599323	-0.900985	0.708452	-0.890478	-0.124028	0.379032	0.569419
Mfap2	brown	0.220477	0.580093	0.928579	-0.0620718	0.155266	0.283098	-0.791118	-0.703928	0.823213	-0.890345	-0.00218923	0.529947	0.296541
AA414768	brown	-0.072403	0.525553	0.878703	-0.00201502	0.34059	0.311306	-0.712233	-0.683006	0.826764	-0.890212	0.197177	0.279425	0.347575
Zcchc12	brown	0.176644	0.611976	0.928403	0.0280958	0.175878	0.210083	-0.730691	-0.745021	0.785406	-0.890101	-0.0717346	0.543256	0.352552
Mme	brown	0.0972251	0.710904	0.960192	0.202389	0.331369	0.0938245	-0.635543	-0.857033	0.744318	-0.889906	-0.0310558	0.330771	0.524178
Nbea	brown	0.0576323	0.813835	0.967829	0.371108	0.256256	-0.0580337	-0.488039	-0.92736	0.65129	-0.889614	0.000453104	0.138698	0.684471
Fam13c	yellow	-0.164721	0.316168	0.795003	-0.238474	0.507	0.515574	-0.839819	-0.52116	0.918253	-0.889444	0.323988	0.393268	0.106209
Pls3	brown	0.0971318	0.665731	0.954352	0.113658	0.29061	0.140609	-0.681954	-0.813578	0.766262	-0.889183	-0.0884342	0.483472	0.428185
Rab5c	brown	0.0209503	0.574846	0.875084	0.0581413	0.26582	0.22412	-0.650707	-0.713441	0.771735	-0.889182	0.209676	0.193987	0.41956
Oplah	yellow	-0.275494	0.168694	0.716435	-0.35059	0.574588	0.658647	-0.874016	-0.387452	0.968801	-0.889172	0.447118	0.398949	-0.0228531
D430019H16Rik	yellow	-0.160933	0.180938	0.741299	-0.406812	0.459307	0.676362	-0.936817	-0.393373	0.983372	-0.889024	0.407898	0.463796	-0.0486173
Plcd3	brown	0.016715	0.56806	0.906604	0.00146027	0.313261	0.25476	-0.728557	-0.715373	0.803703	-0.888995	0.0356103	0.441625	0.345815
Clec2d	brown	0.0526696	0.530261	0.880787	-0.0438123	0.315705	0.283112	-0.726918	-0.673173	0.80366	-0.888977	0.170903	0.362419	0.28971
Tpbg	yellow	-0.172035	0.266219	0.779354	-0.281074	0.540201	0.568897	-0.877682	-0.493823	0.949001	-0.888941	0.349222	0.409928	0.0638484
Filip1l	brown	0.168287	0.81696	0.990548	0.304727	0.180935	-0.023693	-0.550367	-0.916906	0.675582	-0.888833	-0.073972	0.263444	0.633428
Atxn7l3b	yellow	-0.134007	0.328137	0.76603	-0.145774	0.648398	0.418945	-0.791141	-0.560827	0.855815	-0.888613	0.299235	0.365048	0.158414
Rbms2	brown	0.12789	0.70224	0.94948	0.165077	0.168036	0.119385	-0.627427	-0.809298	0.740871	-0.88854	-0.0110422	0.327358	0.506313
Gas2	brown	0.190924	0.787054	0.991408	0.250949	0.197268	0.00759629	-0.600866	-0.903296	0.698283	-0.888463	-0.125154	0.374508	0.573203
Usp22	yellow	-0.306092	0.368239	0.810688	-0.0935732	0.596765	0.425478	-0.751884	-0.59048	0.888517	-0.888225	0.211262	0.406642	0.204433
Tfcp2	brown	-0.160541	0.428651	0.839811	-0.0919915	0.438597	0.401584	-0.752478	-0.611784	0.872929	-0.888108	0.26163	0.308256	0.252341
Glb1	brown	-0.14053	0.519919	0.865766	-0.0071517	0.224492	0.319904	-0.664623	-0.648185	0.820475	-0.887915	0.269863	0.192098	0.360088
Rab11fip2	brown	-0.0385172	0.73122	0.941425	0.2851	0.411102	0.0239011	-0.537691	-0.87296	0.694555	-0.887911	0.0232956	0.21059	0.588161
Tcf7l2	brown	-0.117068	0.529005	0.845165	0.12197	0.615773	0.215672	-0.637986	-0.737327	0.779146	-0.887849	0.233497	0.171734	0.416757
Elk3	yellow	-0.244455	0.260104	0.75553	-0.230812	0.632171	0.555321	-0.82831	-0.489396	0.932963	-0.887747	0.408268	0.313632	0.0999933
Cep170b	brown	0.170055	0.759532	0.952821	0.246904	0.162717	0.03361	-0.561795	-0.859366	0.690178	-0.887743	0.0311877	0.200396	0.590306
Creb3l2	brown	0.159252	0.796155	0.987873	0.283511	0.2241	-0.00967062	-0.574195	-0.913889	0.689066	-0.887606	-0.116571	0.333932	0.604403
AU020094	brown	0.0564447	0.791988	0.962051	0.32325	0.196442	-0.0116431	-0.496601	-0.886263	0.670263	-0.887605	0.0309966	0.145254	0.645513
Add3	brown	0.0521816	0.735756	0.932282	0.303323	0.41301	-0.00700438	-0.540932	-0.891139	0.676889	-0.887489	0.0027317	0.217505	0.601418
Rbak	brown	-0.12468	0.662461	0.904523	0.25151	0.364059	0.109974	-0.533158	-0.80169	0.728938	-0.887438	0.13752	0.135286	0.548802
Rtl6	yellow	-0.281518	0.164474	0.711222	-0.362169	0.480586	0.66917	-0.867527	-0.369128	0.961543	-0.887279	0.46894	0.382196	-0.0296755
Fkbp1b	yellow	-0.0762053	0.403684	0.821491	-0.157504	0.251191	0.458263	-0.77741	-0.54671	0.877459	-0.886993	0.31191	0.295927	0.21336
Myh14	yellow	0.206601	0.48882	0.888278	-0.170635	0.187971	0.365472	-0.843078	-0.629136	0.852692	-0.886739	0.022612	0.620972	0.177376
Vamp8	brown	0.220167	0.677515	0.951768	0.0736575	0.0682215	0.149688	-0.693741	-0.781205	0.750973	-0.8867	-0.0498008	0.444332	0.426394
Tsc22d1	brown	0.156684	0.778729	0.991285	0.244042	0.189273	0.0315967	-0.595076	-0.8884	0.71352	-0.886605	-0.114386	0.368542	0.56668
Zfp827	brown	0.0773878	0.778044	0.980114	0.290675	0.270244	0.0100671	-0.563735	-0.905035	0.702689	-0.886577	-0.0705187	0.282726	0.608603
2610008E11Rik	brown	-0.0226263	0.589825	0.901512	0.0999675	0.453275	0.190071	-0.675765	-0.776706	0.782541	-0.886553	0.0950616	0.30638	0.419347
Macrod1	brown	-0.0591891	0.521278	0.884723	-0.0318323	0.248242	0.32356	-0.730609	-0.665626	0.835261	-0.886411	0.145551	0.344884	0.330222
Epb41l1	brown	0.0734042	0.802394	0.988417	0.315244	0.242052	-0.0134888	-0.539104	-0.9174	0.689188	-0.886242	-0.0772179	0.263333	0.634386
Mpeg1	brown	0.142874	0.727275	0.970069	0.180364	0.210236	0.07774	-0.635285	-0.855549	0.73043	-0.885856	-0.0334326	0.335386	0.51819
Tmem45a	brown	0.149769	0.807687	0.994992	0.282789	0.168537	-0.0107093	-0.564468	-0.909618	0.686184	-0.885573	-0.110053	0.321512	0.608423
Psd3	brown	0.181117	0.778141	0.98479	0.227418	0.134952	0.0270079	-0.598511	-0.878647	0.70045	-0.885485	-0.0833555	0.336168	0.566988
Deaf1	brown	-0.159135	0.500727	0.868581	-0.043274	0.247035	0.330965	-0.692764	-0.635854	0.830418	-0.885352	0.134553	0.381226	0.303898
Eid1	brown	0.183683	0.751011	0.975847	0.218674	0.272694	0.0330274	-0.624646	-0.886645	0.711376	-0.885161	-0.125001	0.411393	0.533109
Castor2	yellow	-0.103924	0.338197	0.767866	-0.148627	0.502512	0.468847	-0.769521	-0.523267	0.871732	-0.885083	0.412551	0.224439	0.182437
Ndnf	brown	-0.0575499	0.516109	0.835635	0.00987469	0.297734	0.213626	-0.661969	-0.668245	0.738798	-0.884949	0.0945197	0.401586	0.323198
Ptpn9	brown	-0.164967	0.63034	0.864165	0.235448	0.31282	0.11444	-0.498285	-0.75699	0.705234	-0.884839	0.248896	0.0186025	0.551703
H2aw	brown	0.161109	0.566791	0.925645	-0.0461424	0.313399	0.270678	-0.789228	-0.722026	0.82553	-0.8847	-0.0516692	0.590036	0.280706
Sulf1	brown	0.176602	0.786199	0.988012	0.248292	0.175744	0.00691359	-0.589992	-0.895867	0.694522	-0.88457	-0.133671	0.380147	0.572477
Hdac4	yellow	-0.358783	0.355678	0.761561	-0.0307041	0.594165	0.412854	-0.66768	-0.563644	0.853846	-0.884237	0.395307	0.151609	0.271729
Ginm1	brown	0.171301	0.780621	0.967374	0.264774	0.121435	0.00751601	-0.553526	-0.873994	0.676623	-0.884176	0.0100647	0.213775	0.594748
Ypel5	yellow	-0.344882	0.184101	0.712169	-0.320145	0.442724	0.643925	-0.825387	-0.386395	0.947919	-0.883603	0.538655	0.246667	0.0327356
Mymx	brown	0.0356519	0.759016	0.947611	0.270248	0.192498	-0.0066157	-0.527617	-0.862124	0.661784	-0.883358	-0.0514176	0.281942	0.587307
Ifit2	yellow	-0.423647	0.235372	0.718916	-0.201571	0.544909	0.540967	-0.751426	-0.449699	0.89515	-0.882995	0.472117	0.238088	0.10729
Tshz1	brown	0.0939541	0.67192	0.917968	0.187714	0.409811	0.0717013	-0.610831	-0.825821	0.71062	-0.882919	-0.0272575	0.367291	0.477391
Kank1	yellow	0.0192682	0.387076	0.84376	-0.218897	0.408316	0.46079	-0.864901	-0.573853	0.903299	-0.882669	0.162426	0.531449	0.123317
Natd1	yellow	0.00929282	0.274715	0.793265	-0.376437	0.278122	0.603341	-0.933487	-0.446751	0.949974	-0.882509	0.235718	0.588904	-0.00757706
Brinp1	brown	0.138527	0.802961	0.991771	0.283257	0.19889	-0.00646954	-0.564902	-0.909414	0.689871	-0.882492	-0.112661	0.319406	0.610285
Slc25a24	brown	0.193492	0.738656	0.980232	0.169797	0.200694	0.0715362	-0.649167	-0.862618	0.730705	-0.882191	-0.123504	0.438797	0.501457
Osbpl5	brown	0.0259151	0.780591	0.966875	0.315302	0.22058	0.0105675	-0.513249	-0.884982	0.691079	-0.882077	-0.0145242	0.198302	0.632867
Sall2	brown	0.080933	0.576454	0.89014	0.00651611	0.116181	0.261473	-0.678292	-0.685232	0.788115	-0.881885	0.200522	0.241108	0.374837
C3ar1	brown	0.0477944	0.761073	0.936212	0.298179	0.167191	-0.008928	-0.497362	-0.860472	0.654166	-0.881643	0.0913945	0.0989308	0.625918
Mxd4	yellow	-0.242115	0.0787249	0.67023	-0.473522	0.503563	0.732456	-0.934352	-0.302147	0.979234	-0.881247	0.468977	0.488418	-0.141519
Kcnmb4	yellow	-0.0615628	0.154615	0.728791	-0.470142	0.405513	0.689587	-0.977042	-0.362371	0.976905	-0.881217	0.32911	0.609004	-0.122266
Suco	yellow	-0.41267	0.252328	0.735192	-0.160295	0.663376	0.524655	-0.75318	-0.494798	0.911005	-0.881161	0.422306	0.255292	0.138198
Stk26	brown	0.0485419	0.655574	0.937864	0.150347	0.389935	0.151037	-0.663948	-0.817966	0.772518	-0.881081	-0.0134252	0.359053	0.470095
Cplx2	brown	-0.085245	0.52668	0.845832	0.0944134	0.581953	0.241828	-0.643509	-0.708664	0.788321	-0.881023	0.222171	0.200055	0.393443
Cstf2t	yellow	0.0679153	0.424031	0.856465	-0.167651	0.411885	0.41236	-0.843929	-0.613524	0.883409	-0.880651	0.0888148	0.569665	0.156845
Matn4	brown	0.214565	0.7781	0.976377	0.246872	0.182168	0.00596377	-0.587899	-0.88319	0.684681	-0.880618	-0.127494	0.388059	0.554728
Zcchc24	brown	0.0491464	0.804682	0.966138	0.364067	0.29744	-0.0588312	-0.497496	-0.93067	0.654542	-0.880521	-0.0516046	0.196855	0.669954
Btg2	yellow	-0.276128	0.155042	0.680253	-0.344287	0.482405	0.618995	-0.828838	-0.359834	0.916641	-0.880521	0.447759	0.399538	-0.0320933
Gsn	brown	0.146537	0.838967	0.985868	0.35196	0.157273	-0.0726919	-0.505915	-0.933032	0.641916	-0.88033	-0.0938376	0.238121	0.670744
Unc13b	brown	-0.0325102	0.511293	0.835304	0.0224563	0.267112	0.237574	-0.6535	-0.660383	0.757295	-0.880011	0.120893	0.369336	0.324503
Igf1r	brown	-0.0181283	0.714519	0.892723	0.353214	0.436367	-0.00836287	-0.477746	-0.860486	0.653223	-0.879513	0.115288	0.0701687	0.628814
Setd2	brown	0.113521	0.491403	0.819048	-0.0181984	0.235906	0.257327	-0.705644	-0.642151	0.757031	-0.879438	0.16234	0.353661	0.298201
Ttc17	brown	-0.0564715	0.686567	0.897791	0.247054	0.286682	0.0389502	-0.512681	-0.81919	0.67308	-0.879421	0.122457	0.124921	0.566807
Spock3	brown	0.0747756	0.601524	0.929047	0.0272813	0.247738	0.225254	-0.717781	-0.751856	0.799125	-0.87928	-0.00735568	0.459818	0.361593
Klhl41	brown	0.0504471	0.615826	0.919149	0.0628662	0.300283	0.178436	-0.683757	-0.750366	0.763651	-0.87906	-0.0795668	0.524585	0.368833
5730414N17Rik	yellow	-0.00236321	0.317789	0.789825	-0.277943	0.312917	0.508202	-0.855295	-0.489084	0.890436	-0.87876	0.29855	0.458027	0.0569974
Patj	yellow	-0.230083	0.213449	0.759758	-0.364344	0.490135	0.640963	-0.904958	-0.423109	0.973137	-0.878757	0.329423	0.498931	-0.014783
Bcl11a	yellow	-0.102111	0.227057	0.752196	-0.33154	0.515079	0.609359	-0.90819	-0.445519	0.953098	-0.878659	0.354549	0.451415	0.00751647
Gmds	yellow	-0.212518	0.364488	0.797055	-0.182743	0.289833	0.425903	-0.762886	-0.533661	0.84696	-0.878502	0.242993	0.415461	0.15488
Szt2	brown	-0.121656	0.659633	0.865282	0.289259	0.345389	0.0609198	-0.479525	-0.794662	0.6728	-0.878227	0.248552	-0.033794	0.598322
Foxn3	brown	0.107802	0.813588	0.974166	0.350835	0.28494	-0.0508312	-0.51196	-0.930508	0.660149	-0.87807	-0.0537921	0.202085	0.664643
Ldb2	brown	0.104579	0.766906	0.974163	0.249872	0.167845	0.0319137	-0.574978	-0.880403	0.702473	-0.878025	-0.0419179	0.268798	0.586012
Grik5	brown	0.06464	0.797361	0.941283	0.373002	0.231239	-0.0588397	-0.460846	-0.903239	0.635266	-0.877804	0.0564599	0.0684054	0.687824
Papss2	brown	0.20664	0.726562	0.97342	0.148166	0.17761	0.0756253	-0.661528	-0.846327	0.725215	-0.877802	-0.14894	0.487379	0.474248
Atrnl1	brown	0.163153	0.80765	0.990587	0.288466	0.202402	-0.0182424	-0.563127	-0.914879	0.681482	-0.877359	-0.120843	0.320279	0.612841
Pcyox1	brown	0.104684	0.713185	0.962412	0.170506	0.211492	0.120185	-0.628744	-0.824702	0.746301	-0.877231	-0.0258853	0.333009	0.505034
Cadps2	brown	0.138166	0.601676	0.919958	0.032827	0.276811	0.233519	-0.730604	-0.744714	0.798284	-0.877014	0.0500689	0.385351	0.376537
Pheta2	brown	0.0269796	0.788332	0.966718	0.317469	0.225022	-0.015864	-0.506148	-0.892001	0.670777	-0.876996	-0.0280532	0.210896	0.629098
Fam214b	brown	0.064752	0.701147	0.905669	0.242575	0.223023	0.0716041	-0.532134	-0.803713	0.686761	-0.876979	0.113786	0.128144	0.569995
Ap3s1	brown	0.120219	0.811234	0.976828	0.321623	0.143455	-0.0339313	-0.521913	-0.91274	0.661266	-0.876774	-0.0489743	0.207596	0.653113
Cacna1d	brown	0.183504	0.79037	0.953389	0.299613	0.157927	-0.0409347	-0.530654	-0.891716	0.637471	-0.876606	-0.0381594	0.237657	0.612082
Sptssa	brown	0.297171	0.594225	0.902861	-0.0149571	0.157745	0.201042	-0.750701	-0.723523	0.756176	-0.876339	-0.0091327	0.504178	0.316287
Nipa1	brown	0.057349	0.580075	0.927061	-0.012752	0.251403	0.277787	-0.741322	-0.718037	0.82662	-0.875973	0.0100392	0.469126	0.331828
Gm15663	brown	0.0256139	0.702727	0.930999	0.186223	0.114145	0.0728257	-0.565446	-0.802083	0.695711	-0.875674	-0.0304869	0.332486	0.508718
Map1lc3a	brown	0.193691	0.810684	0.986231	0.282711	0.109003	-0.0197916	-0.555661	-0.899431	0.669901	-0.875582	-0.124251	0.325164	0.609718
Orai2	yellow	-0.0851939	0.3151	0.79881	-0.275231	0.444985	0.507842	-0.865537	-0.512376	0.911217	-0.87503	0.213686	0.530395	0.0660397
Tafa2	brown	0.0914221	0.752365	0.967425	0.240372	0.24435	0.0260524	-0.577342	-0.877953	0.701014	-0.874961	-0.0877974	0.341639	0.556215
Arid5b	yellow	-0.230549	0.348855	0.743226	-0.0380879	0.716056	0.363334	-0.690067	-0.579006	0.813573	-0.87486	0.332612	0.239787	0.237564
Cap2	brown	-0.0167255	0.733027	0.94434	0.250137	0.191725	0.0392629	-0.534748	-0.836957	0.690698	-0.874676	-0.0620594	0.313454	0.558398
Cyp7b1	brown	0.121714	0.820091	0.986997	0.326163	0.172147	-0.0415489	-0.522259	-0.918485	0.662673	-0.874624	-0.0982648	0.271091	0.636918
Ppp1r26	brown	0.182403	0.738561	0.967012	0.200874	0.249885	0.0662735	-0.628456	-0.863263	0.719582	-0.874577	-0.0754153	0.355381	0.529736
Manba	yellow	0.0192345	0.387712	0.827411	-0.224925	0.2246	0.461653	-0.839481	-0.545755	0.876657	-0.874357	0.16985	0.503193	0.136455
Tug1	brown	0.0355683	0.762545	0.955289	0.264983	0.136672	0.029287	-0.519889	-0.852998	0.684231	-0.874337	0.0415018	0.166956	0.601022
Podxl2	brown	0.0599225	0.823326	0.968022	0.37042	0.166979	-0.0625251	-0.467266	-0.913268	0.640052	-0.874331	-0.0459458	0.174323	0.681096
Pou6f1	brown	0.0607557	0.756053	0.92367	0.308677	0.210493	-0.0310571	-0.506287	-0.873288	0.632989	-0.874244	0.00643989	0.178997	0.623956
Srr	brown	-0.0201424	0.77235	0.955485	0.308605	0.183498	0.00923228	-0.499395	-0.869868	0.678455	-0.874159	0.0332317	0.14026	0.635822
Fam172a	brown	-0.000620673	0.642411	0.928265	0.0965016	0.267636	0.142481	-0.644586	-0.781695	0.748599	-0.874149	-0.0420246	0.429859	0.42147
Shisa2	brown	0.196527	0.766813	0.987236	0.210296	0.185233	0.0356058	-0.621214	-0.879752	0.709514	-0.873434	-0.161663	0.440819	0.529487
Pias3	brown	-0.0723372	0.690665	0.916396	0.265508	0.349868	0.0769195	-0.538494	-0.832568	0.715687	-0.873329	0.0868458	0.136861	0.584839
Gm33298	brown	0.0731697	0.75916	0.968704	0.262694	0.293053	0.0141258	-0.571291	-0.892093	0.695038	-0.873265	-0.0923566	0.330234	0.570609
Wipf1	brown	0.15462	0.810581	0.969191	0.345128	0.234704	-0.0561702	-0.517305	-0.926669	0.652077	-0.873029	-0.0755592	0.231683	0.652144
Lgals1	brown	0.148924	0.824889	0.987073	0.328339	0.16785	-0.049068	-0.530176	-0.924649	0.657578	-0.872852	-0.119971	0.281337	0.646738
Cast	brown	-0.00064272	0.772057	0.937936	0.320234	0.145354	-0.0015947	-0.473189	-0.86106	0.657625	-0.872834	0.0848527	0.0695493	0.653685
Oaf	yellow	-0.0877865	0.349908	0.790092	-0.220075	0.202281	0.491011	-0.78868	-0.492129	0.876356	-0.872774	0.310568	0.354087	0.143376
Ccnd2	brown	-0.174399	0.480142	0.805418	0.0922008	0.685106	0.22988	-0.626045	-0.692001	0.766963	-0.872742	0.218033	0.220367	0.369602
Rgcc	brown	0.155136	0.832869	0.98239	0.337602	0.135968	-0.0702106	-0.511625	-0.925932	0.639971	-0.872678	-0.121789	0.272783	0.656949
Sox4	yellow	-0.29369	0.262054	0.737015	-0.178428	0.696852	0.489372	-0.78671	-0.514904	0.892933	-0.872674	0.327909	0.360838	0.119193
Pnmal2	brown	-0.0748732	0.703537	0.924611	0.284117	0.483021	0.046196	-0.541253	-0.859596	0.705067	-0.872392	0.0104298	0.221598	0.57565
Grn	brown	0.110532	0.813347	0.985629	0.313123	0.169467	-0.0254599	-0.532634	-0.913886	0.671897	-0.872283	-0.0783506	0.241614	0.644313
Rflnb	yellow	-0.263799	0.211135	0.738845	-0.304474	0.609072	0.588922	-0.865884	-0.450565	0.944695	-0.872149	0.296767	0.497047	0.0136397
Gprasp2	brown	0.0410537	0.795861	0.968385	0.336837	0.203733	-0.0341796	-0.504819	-0.910772	0.664704	-0.871904	-0.0646109	0.220282	0.651555
Apaf1	brown	0.042094	0.715895	0.931216	0.274027	0.401486	0.0426167	-0.561846	-0.86806	0.703011	-0.871884	0.00120294	0.235672	0.570333
Tshz3	yellow	-0.308713	0.402633	0.7869	-0.0430917	0.364142	0.366533	-0.657064	-0.573196	0.819277	-0.87185	0.297314	0.232242	0.277621
Pde7b	brown	0.181275	0.777062	0.982232	0.23661	0.192637	0.0117153	-0.598115	-0.886893	0.690224	-0.871642	-0.155145	0.413	0.549129
Lrp12	yellow	-0.337339	0.126141	0.687446	-0.378053	0.561685	0.675064	-0.867448	-0.351412	0.962392	-0.871576	0.446786	0.418672	-0.0585355
Pcdh8	yellow	-0.256611	0.323491	0.740264	-0.154397	0.32051	0.432694	-0.694011	-0.490573	0.824713	-0.871567	0.35715	0.282094	0.167671
Wdr26	brown	-0.171121	0.651425	0.898117	0.25463	0.496122	0.0852857	-0.540066	-0.826781	0.72211	-0.871396	0.108057	0.149877	0.548822
Mex3d	brown	-0.132361	0.595532	0.863417	0.175224	0.413335	0.152961	-0.567556	-0.759932	0.734881	-0.871385	0.255684	0.0520057	0.499056
Rassf8	brown	-0.279694	0.522121	0.833474	0.154642	0.60051	0.217458	-0.580346	-0.721565	0.773543	-0.871188	0.271552	0.0917317	0.44328
Mon2	brown	-0.00452552	0.726412	0.912703	0.287194	0.257741	-0.00397335	-0.501688	-0.854768	0.65016	-0.871144	0.0913421	0.110249	0.604931
Cdh11	brown	0.200926	0.794941	0.983381	0.265426	0.181139	-0.0124616	-0.579342	-0.908543	0.679137	-0.871118	-0.110251	0.323374	0.593375
Wnt5a	brown	-0.126297	0.677119	0.90079	0.304291	0.518676	0.043827	-0.520735	-0.856145	0.700322	-0.870908	0.0705062	0.152138	0.58366
Dnah1	yellow	0.0222095	0.309755	0.760286	-0.248328	0.318837	0.501699	-0.825423	-0.477567	0.873294	-0.870839	0.329913	0.398846	0.0774807
B230114P17Rik	yellow	-0.173519	0.335747	0.788406	-0.19826	0.398057	0.455914	-0.78964	-0.53896	0.879547	-0.870832	0.239922	0.420978	0.145334
Smpdl3a	yellow	-0.3497	0.288983	0.727808	-0.166464	0.34467	0.496263	-0.6975	-0.455075	0.855303	-0.870826	0.463381	0.18081	0.162037
Rcan3	brown	-0.0629639	0.48714	0.860536	-0.0463603	0.413402	0.333796	-0.727309	-0.651728	0.833054	-0.87047	0.15002	0.368155	0.287724
Parp9	yellow	-0.212142	0.165962	0.65441	-0.337609	0.326731	0.585124	-0.789862	-0.341314	0.862788	-0.870283	0.572172	0.231507	0.00204597
Angptl1	brown	0.0984961	0.833461	0.974418	0.375455	0.208719	-0.0757734	-0.479149	-0.927292	0.635539	-0.870251	-0.0833578	0.209292	0.679762
Glrb	yellow	-0.029793	0.428413	0.834479	-0.110715	0.411402	0.392033	-0.780287	-0.620165	0.861795	-0.870248	0.254864	0.310015	0.240813
Acadvl	yellow	-0.239387	0.277338	0.732743	-0.228534	0.305988	0.525695	-0.756993	-0.433449	0.873227	-0.870206	0.383186	0.309224	0.113245
Slc4a2	yellow	-0.351769	0.235416	0.729404	-0.234117	0.520536	0.561763	-0.790409	-0.455205	0.91834	-0.87008	0.394144	0.30842	0.102974
Dtx1	brown	0.178392	0.719876	0.94256	0.184393	0.159087	0.0637613	-0.599865	-0.817624	0.695787	-0.870035	-0.0553633	0.362859	0.498001
Prmt2	yellow	-0.0112451	0.383289	0.832687	-0.213716	0.324741	0.462291	-0.844469	-0.548157	0.889843	-0.86991	0.0517279	0.644315	0.109337
Gjb6	brown	0.0941874	0.808519	0.986211	0.314681	0.216898	-0.0252589	-0.535055	-0.917353	0.676473	-0.869864	-0.10862	0.280503	0.633455
Pcmtd2	yellow	-0.102119	0.28125	0.780046	-0.285193	0.507089	0.540122	-0.880266	-0.50333	0.92725	-0.869786	0.252247	0.497737	0.0552819
Msl1	brown	0.0384134	0.532273	0.843655	0.0162279	0.139678	0.259949	-0.655637	-0.648355	0.76426	-0.869724	0.128528	0.333799	0.342881
Vwa5a	brown	0.202315	0.732633	0.953747	0.174127	0.0687779	0.0803962	-0.608822	-0.816993	0.709241	-0.869465	-0.0393834	0.32923	0.515122
Cnp	yellow	-0.136797	0.127146	0.707899	-0.463535	0.458449	0.704008	-0.957944	-0.344763	0.980808	-0.869342	0.340285	0.593106	-0.128537
Mfap3l	brown	0.120142	0.669741	0.927488	0.101979	0.094733	0.11453	-0.635283	-0.773187	0.711291	-0.869338	-0.0416427	0.417316	0.429176
Slc2a10	brown	0.0655854	0.746018	0.95219	0.225909	0.141902	0.0392044	-0.550981	-0.843278	0.691158	-0.869187	-0.00584563	0.244751	0.565806
Kdelr1	brown	0.131641	0.750846	0.956424	0.222261	0.0813873	0.0443005	-0.575513	-0.846532	0.692442	-0.868897	-0.0409418	0.275406	0.569979
Pik3ca	brown	0.1415	0.776116	0.964366	0.275995	0.221227	-0.00731178	-0.551795	-0.894511	0.675412	-0.868657	-0.0594917	0.268665	0.595047
Rnf145	yellow	-0.00430365	0.318555	0.732504	-0.174685	0.426101	0.453222	-0.759893	-0.49571	0.836798	-0.868611	0.432119	0.210428	0.161631
Bmi1	brown	0.15208	0.639636	0.924463	0.0495713	0.137284	0.179521	-0.682505	-0.753454	0.754185	-0.868421	0.0202486	0.381895	0.401858
Arhgef9	brown	-0.0304133	0.777045	0.947082	0.346666	0.222458	-0.0292982	-0.479539	-0.895147	0.657065	-0.868375	0.00238828	0.141406	0.660165
Arsb	brown	-0.12257	0.589547	0.867227	0.136368	0.351589	0.199968	-0.582026	-0.717196	0.748709	-0.868185	0.223721	0.123329	0.456733
Robo1	brown	0.165472	0.753875	0.945708	0.279412	0.276794	0.00436588	-0.561348	-0.879482	0.676135	-0.868125	-0.0375333	0.258107	0.583154
St8sia6	yellow	-0.184968	0.416905	0.821422	-0.136369	0.268769	0.431995	-0.725067	-0.551335	0.859784	-0.868075	0.268048	0.308997	0.226637
Smarca2	brown	0.0994588	0.79897	0.977487	0.326488	0.289615	-0.0321167	-0.537834	-0.924887	0.673084	-0.867983	-0.104241	0.275072	0.632765
Chn2	brown	-0.132703	0.654459	0.888532	0.210493	0.226738	0.122445	-0.515786	-0.753806	0.709491	-0.867871	0.106345	0.170128	0.52702
Itga8	brown	0.0548251	0.78807	0.968306	0.315762	0.25415	-0.00688954	-0.52331	-0.9005	0.679477	-0.867801	-0.0304648	0.198954	0.634938
Iigp1	brown	0.00493247	0.695831	0.891732	0.239433	0.216408	0.0564386	-0.505711	-0.799726	0.667227	-0.867677	0.162411	0.0660402	0.574861
Myl1	brown	0.133215	0.783576	0.954318	0.286002	0.162159	-0.0344102	-0.526775	-0.874245	0.642451	-0.867526	-0.123148	0.340757	0.585564
Glcci1	yellow	-0.213194	0.348741	0.750753	-0.046124	0.676569	0.381891	-0.709855	-0.579886	0.826143	-0.867371	0.375134	0.192871	0.235024
Cacnb3	brown	0.107047	0.786633	0.960954	0.299402	0.151492	-0.0194529	-0.524651	-0.88566	0.659021	-0.867156	-0.0984288	0.285895	0.615364
Clcf1	brown	0.0885711	0.638357	0.926764	0.100388	0.296006	0.155561	-0.678655	-0.792552	0.75734	-0.866925	0.0116273	0.358226	0.432764
Capn2	brown	0.138428	0.852446	0.975817	0.389864	0.146449	-0.0989371	-0.465364	-0.935836	0.616595	-0.866899	-0.0615705	0.161345	0.702818
Fgfr1	brown	-0.188289	0.463666	0.809325	0.0195185	0.392343	0.317079	-0.638911	-0.635693	0.801359	-0.866826	0.388569	0.0526252	0.36133
C1qtnf7	yellow	0.0730531	0.450243	0.869919	-0.178697	0.304034	0.376969	-0.841025	-0.617514	0.85633	-0.86677	-0.0193427	0.670883	0.150933
Cpxm1	brown	0.113868	0.68246	0.950322	0.116432	0.154425	0.151904	-0.6548	-0.790144	0.758411	-0.866645	-0.0695363	0.410247	0.461647
Sesn3	yellow	-0.32593	0.245722	0.730826	-0.186375	0.710326	0.502143	-0.795161	-0.504304	0.89639	-0.866645	0.309767	0.392298	0.100293
Synpo	yellow	-0.14768	0.216728	0.675975	-0.232476	0.521057	0.532071	-0.780909	-0.423147	0.859956	-0.866524	0.556555	0.160089	0.0856016
Pkd2	brown	0.153725	0.83638	0.967258	0.37152	0.136964	-0.0840582	-0.481253	-0.925281	0.622287	-0.866326	-0.0542412	0.166153	0.69015
Stx2	yellow	-0.322159	0.332318	0.753103	-0.114386	0.325409	0.436949	-0.692847	-0.507379	0.838907	-0.865958	0.310368	0.293345	0.198009
Agtr2	brown	0.156953	0.805792	0.983964	0.304253	0.203645	-0.0197073	-0.552639	-0.915405	0.677141	-0.86572	-0.112808	0.2894	0.624909
A930004D18Rik	brown	0.0419542	0.652214	0.918136	0.147873	0.359612	0.106025	-0.628165	-0.806045	0.725676	-0.865319	-0.0635846	0.4149	0.449814
Tceal9	yellow	-0.0605623	0.270865	0.731943	-0.223832	0.528924	0.51636	-0.824958	-0.475042	0.88146	-0.865313	0.350705	0.359033	0.0913868
Cdhr4	brown	0.0484586	0.79087	0.936581	0.374442	0.245757	-0.063882	-0.47093	-0.905141	0.626612	-0.865146	0.0318761	0.087221	0.681873
Dlx5	brown	0.1624	0.530867	0.899852	-0.109763	0.178741	0.297404	-0.797662	-0.670228	0.81581	-0.865064	-0.0434591	0.615394	0.228959
Col2a1	brown	0.144638	0.850268	0.980207	0.378945	0.150613	-0.099114	-0.477096	-0.94032	0.621949	-0.864862	-0.103063	0.213533	0.690237
Ppm1l	brown	-0.286182	0.409225	0.808926	-0.0274295	0.639508	0.346455	-0.697217	-0.624863	0.837332	-0.864821	0.150046	0.405505	0.245118
Ankrd29	brown	0.183022	0.799542	0.974693	0.260968	0.10656	0.00292741	-0.550478	-0.877044	0.670526	-0.864654	-0.0573628	0.255673	0.602204
Npas3	brown	0.159125	0.820261	0.979151	0.328248	0.207789	-0.0620726	-0.519129	-0.922318	0.647841	-0.863873	-0.148001	0.318153	0.629639
Kif3a	brown	-0.0511789	0.725796	0.893407	0.348784	0.295533	-0.00797449	-0.445812	-0.840909	0.642368	-0.863446	0.104004	0.0561875	0.639204
Eps8	brown	0.0570605	0.811448	0.959713	0.368156	0.220847	-0.0551185	-0.474617	-0.91735	0.643624	-0.863247	0.0160216	0.0958015	0.687388
Myog	brown	0.0277431	0.694826	0.895862	0.21518	0.175302	0.0203212	-0.528887	-0.7992	0.645028	-0.863233	-0.0228583	0.299327	0.52273
Ttyh3	brown	-0.00534404	0.679134	0.921385	0.208599	0.276756	0.121472	-0.576792	-0.800922	0.732477	-0.863103	0.073787	0.195302	0.529989
Rbm20	brown	0.112499	0.813148	0.96793	0.333147	0.215334	-0.0694417	-0.50984	-0.91665	0.633515	-0.862867	-0.120823	0.279309	0.640374
Rrad	brown	-0.0504534	0.772602	0.922428	0.373105	0.218863	-0.0467264	-0.442567	-0.882882	0.629968	-0.862692	0.0322609	0.0832609	0.683176
Shisa5	brown	0.188275	0.712413	0.970998	0.119313	0.118608	0.119799	-0.666275	-0.81943	0.745612	-0.862611	-0.126553	0.462159	0.463017
Psap	yellow	0.020406	0.443832	0.84661	-0.144165	0.362383	0.381983	-0.793896	-0.60024	0.850436	-0.862396	0.0529387	0.557934	0.187551
Ncor2	brown	-0.109844	0.601579	0.822536	0.200356	0.261836	0.126858	-0.493368	-0.713576	0.675283	-0.862391	0.327112	-0.0608776	0.532184
Fhdc1	brown	0.0714285	0.574548	0.877154	0.0310448	0.216624	0.213829	-0.659028	-0.683724	0.751256	-0.862326	0.0244294	0.4458	0.32813
Cbx4	brown	0.279769	0.788788	0.982276	0.225355	0.113896	0.0114026	-0.604254	-0.879681	0.682232	-0.862305	-0.163457	0.409078	0.552717
Pogz	brown	-0.208662	0.556875	0.829864	0.186009	0.575494	0.160665	-0.545497	-0.740994	0.731395	-0.861722	0.275729	0.0426204	0.47945
Ch25h	brown	0.0598579	0.79846	0.963199	0.331404	0.235	-0.0408618	-0.50007	-0.898527	0.6517	-0.861565	-0.111174	0.278818	0.63001
Plekhb1	brown	0.142873	0.671964	0.925574	0.109491	0.168184	0.142995	-0.639345	-0.767036	0.732325	-0.861443	-0.0379747	0.392833	0.442683
Krt15	brown	0.198665	0.825158	0.986572	0.292372	0.114694	-0.0410666	-0.542686	-0.906115	0.652006	-0.861429	-0.148208	0.327254	0.618482
Vmac	brown	0.0423527	0.696301	0.925416	0.187586	0.1705	0.11747	-0.563276	-0.784238	0.717394	-0.861414	0.0883179	0.186289	0.522908
Prkaca	brown	0.169073	0.75374	0.935375	0.27771	0.26041	0.00880956	-0.544557	-0.871307	0.670085	-0.861399	0.040729	0.149649	0.607123
Anxa8	brown	0.184814	0.672945	0.953823	0.0774727	0.159599	0.164794	-0.691155	-0.779642	0.761591	-0.861187	-0.109106	0.503101	0.403308
Dst	brown	0.0799915	0.830205	0.971941	0.36418	0.149962	-0.0758658	-0.477492	-0.921992	0.630224	-0.861179	-0.0906828	0.210233	0.677746
Srpk2	yellow	-0.194069	0.36816	0.763112	-0.0364516	0.740158	0.354186	-0.707898	-0.605718	0.822182	-0.860987	0.298347	0.253363	0.245408
Gab1	brown	0.0946499	0.836837	0.97814	0.361927	0.137084	-0.0781588	-0.480692	-0.925404	0.632188	-0.860947	-0.0988473	0.219529	0.6764
Thbs1	brown	0.064885	0.799845	0.967577	0.340397	0.26251	-0.053565	-0.50837	-0.919358	0.653455	-0.860925	-0.135305	0.295606	0.636761
Abcg1	brown	0.0584225	0.711048	0.905672	0.219617	0.155864	0.029042	-0.52612	-0.804944	0.653253	-0.860813	0.00572329	0.243066	0.548168
Pdgfd	brown	0.153596	0.67293	0.958898	0.0723117	0.162171	0.158432	-0.691506	-0.790642	0.765449	-0.860754	-0.141262	0.532117	0.406049
Dchs1	brown	0.069477	0.828139	0.94866	0.412682	0.19817	-0.111231	-0.439453	-0.932424	0.600693	-0.860674	-0.0207325	0.104007	0.713554
Fgf13	yellow	-0.0789982	0.29727	0.796766	-0.32106	0.383672	0.53354	-0.890283	-0.490659	0.919882	-0.860578	0.145078	0.62658	0.0250828
Efcab1	yellow	-0.0628859	0.339906	0.784598	-0.245516	0.267164	0.472886	-0.825744	-0.514696	0.865649	-0.860536	0.294097	0.36534	0.137265
Cpt1c	brown	0.0894735	0.816746	0.953767	0.366496	0.156614	-0.0749235	-0.458847	-0.904075	0.621437	-0.8605	-0.0492472	0.175815	0.6701
Heph	yellow	0.015078	0.406766	0.824731	-0.14313	0.389051	0.406261	-0.810579	-0.602069	0.86262	-0.860326	0.184334	0.413609	0.198564
Atp6ap2	yellow	-0.216409	0.336663	0.78244	-0.211073	0.251156	0.501503	-0.761784	-0.484387	0.87803	-0.860111	0.33578	0.319083	0.141445
Cntn4	brown	0.12284	0.65075	0.928009	0.0629315	0.147334	0.153614	-0.663161	-0.753757	0.737208	-0.859597	-0.0936426	0.503814	0.385662
Sipa1l2	brown	0.0479886	0.823736	0.96237	0.38226	0.216007	-0.0685078	-0.458788	-0.922025	0.634257	-0.859566	-0.0363712	0.137686	0.694488
Adam22	brown	0.12309	0.799475	0.953767	0.329711	0.229594	-0.0665715	-0.505533	-0.909246	0.634099	-0.859526	-0.109494	0.269263	0.635998
Ttll7	yellow	-0.16606	0.263838	0.765201	-0.308232	0.336077	0.5779	-0.857724	-0.443278	0.922865	-0.859371	0.269776	0.490888	0.034959
Rps19	brown	0.0128489	0.531066	0.871228	-0.0507804	0.120347	0.285723	-0.700322	-0.636085	0.785634	-0.859312	0.0159933	0.499711	0.279864
Rbpj	yellow	-0.386069	0.292351	0.75851	-0.195844	0.430178	0.525416	-0.737024	-0.469622	0.897016	-0.859304	0.378536	0.283196	0.13383
Cadm4	yellow	-0.277035	0.106954	0.687878	-0.449082	0.49321	0.717656	-0.913349	-0.324419	0.978919	-0.859276	0.408429	0.499142	-0.112035
Nrp2	yellow	-0.287474	0.11618	0.630385	-0.304941	0.584265	0.625568	-0.800863	-0.349198	0.900083	-0.858871	0.568954	0.228687	-0.00248051
Ccn4	brown	0.112427	0.846601	0.971935	0.381703	0.13624	-0.104133	-0.464964	-0.933562	0.611475	-0.858567	-0.113571	0.212993	0.695456
Esr1	yellow	-0.166947	0.233557	0.719879	-0.254979	0.560621	0.548686	-0.828795	-0.454268	0.894722	-0.858379	0.405165	0.325009	0.0645301
Usp47	yellow	-0.466464	0.126387	0.642597	-0.279645	0.608197	0.6187	-0.761343	-0.355031	0.907367	-0.858314	0.57233	0.193398	0.028916
Ndrg2	brown	0.201283	0.788803	0.978154	0.264716	0.190651	-0.00921463	-0.576505	-0.898898	0.675345	-0.858061	-0.145432	0.363782	0.57606
Glt8d2	brown	0.2652	0.739507	0.955453	0.173258	0.0935653	0.0757571	-0.621235	-0.829443	0.704936	-0.857989	-0.0581283	0.336105	0.516367
Micu2	yellow	-0.200285	0.0776279	0.641175	-0.469401	0.352665	0.719641	-0.891451	-0.267093	0.938488	-0.857906	0.561473	0.359957	-0.127163
Ptger4	brown	0.0982634	0.838957	0.975398	0.361091	0.145579	-0.0833268	-0.475928	-0.926669	0.626336	-0.857504	-0.072528	0.181206	0.685217
Tmem51	brown	0.0186094	0.577892	0.872685	0.0279587	0.129419	0.236335	-0.643486	-0.671554	0.750609	-0.857453	0.174867	0.244075	0.374906
Cep170	brown	0.115466	0.784693	0.966023	0.310937	0.298047	-0.0326956	-0.541321	-0.917872	0.668125	-0.857448	-0.12415	0.307696	0.610297
Rin2	brown	0.125416	0.810939	0.979249	0.300146	0.164294	-0.0400454	-0.52463	-0.90769	0.65578	-0.857427	-0.124296	0.296904	0.621215
Ddc	brown	0.143408	0.671697	0.924472	0.119938	0.108452	0.113158	-0.619764	-0.77186	0.711616	-0.857016	-0.0873546	0.450773	0.430024
Stx17	yellow	-0.367805	0.107075	0.664377	-0.392965	0.478694	0.704332	-0.843103	-0.307557	0.955828	-0.85698	0.494464	0.36773	-0.0687852
Palmd	brown	0.158271	0.794185	0.960706	0.295616	0.182079	-0.0369307	-0.530051	-0.883471	0.644905	-0.856857	-0.14627	0.346154	0.593412
Chpt1	yellow	-0.217736	0.329184	0.783796	-0.217891	0.340167	0.504601	-0.773676	-0.493373	0.88746	-0.856806	0.342901	0.323552	0.126795
Pcdh9	brown	0.146687	0.815554	0.958847	0.372705	0.305679	-0.0787142	-0.497039	-0.932318	0.631437	-0.856785	-0.0867114	0.21313	0.66681
Prrg3	brown	0.142911	0.825095	0.973916	0.338776	0.108346	-0.0623196	-0.501336	-0.915432	0.637968	-0.85668	-0.119972	0.258403	0.654702
Sema4g	brown	0.0915403	0.826242	0.965042	0.365424	0.123333	-0.0747804	-0.464407	-0.910042	0.626151	-0.856558	-0.0780943	0.198798	0.672315
Mras	yellow	-0.209362	0.154624	0.714775	-0.421846	0.472619	0.677655	-0.921242	-0.366444	0.966215	-0.856497	0.354575	0.508759	-0.0703724
Tmem170b	brown	-0.0967344	0.764494	0.89989	0.401957	0.263457	-0.0679655	-0.396695	-0.873137	0.6032	-0.856131	0.0889532	0.0132419	0.690428
Epha3	brown	-0.0177241	0.643541	0.893734	0.176267	0.370481	0.0834094	-0.596221	-0.792782	0.699218	-0.855932	-0.0855664	0.414948	0.463058
Zfp362	brown	0.0961403	0.83214	0.955678	0.379515	0.11851	-0.0921949	-0.448955	-0.91619	0.606784	-0.855905	-0.0142411	0.108929	0.697727
P4ha3	brown	0.0991943	0.65128	0.94531	0.0649555	0.176901	0.174265	-0.68806	-0.774705	0.766629	-0.855593	-0.106254	0.50006	0.398319
Osbpl3	brown	-0.0318752	0.494109	0.854095	-0.00597873	0.513622	0.28583	-0.71571	-0.671819	0.807812	-0.855455	0.0413123	0.481024	0.269661
Adssl1	brown	0.0100685	0.613985	0.873767	0.0991962	0.0736303	0.156536	-0.588286	-0.710297	0.706103	-0.855231	0.0867804	0.271016	0.433994
Zfp963	yellow	-0.217659	0.227939	0.738146	-0.273985	0.611491	0.575509	-0.852657	-0.458642	0.929463	-0.854874	0.305814	0.448026	0.0376197
Tob1	yellow	-0.106216	0.165991	0.727217	-0.434103	0.471692	0.666279	-0.947145	-0.381083	0.962106	-0.854436	0.32078	0.569122	-0.098848
Rsrp1	brown	0.198592	0.699338	0.951411	0.138287	0.17083	0.0927474	-0.653592	-0.823422	0.725264	-0.854115	-0.176473	0.516272	0.450959
Apela	brown	0.0683873	0.632637	0.932037	0.0632076	0.23409	0.183013	-0.678728	-0.756158	0.765481	-0.853667	-0.0911468	0.506574	0.374915
Rnf150	yellow	-0.0222457	0.28662	0.784152	-0.338573	0.304861	0.540081	-0.900927	-0.460931	0.902921	-0.853487	0.109352	0.693861	-0.0130377
Dnmt3a	yellow	-0.306507	0.142743	0.678633	-0.307005	0.740328	0.61245	-0.853183	-0.405133	0.931241	-0.853387	0.384349	0.425639	-0.019905
Tgfbi	brown	0.208807	0.847946	0.985277	0.352045	0.158212	-0.0943701	-0.510682	-0.940852	0.625301	-0.85331	-0.181105	0.314037	0.65708
Fhl2	brown	-0.190717	0.498272	0.812412	0.0147271	0.127435	0.25967	-0.605644	-0.618685	0.742252	-0.853303	0.27017	0.15065	0.369185
Mitf	brown	-0.290376	0.473659	0.810622	0.0387545	0.396712	0.281231	-0.609694	-0.631142	0.772635	-0.853106	0.215349	0.231988	0.342485
Gxylt1	brown	-0.114431	0.563493	0.852123	0.101225	0.16717	0.211086	-0.596675	-0.688746	0.738851	-0.853078	0.162325	0.20675	0.420721
Sgk1	brown	0.178849	0.834816	0.981085	0.331218	0.151282	-0.0795024	-0.510463	-0.926838	0.630544	-0.85297	-0.162883	0.311989	0.64059
Tmem30b	yellow	-0.252524	0.128003	0.661497	-0.363927	0.508181	0.666336	-0.851917	-0.346078	0.934208	-0.852588	0.552792	0.254472	-0.0179205
Pdzrn3	brown	0.0679395	0.8234	0.95303	0.375088	0.138001	-0.0790267	-0.448382	-0.902509	0.615756	-0.85246	-0.0648265	0.171354	0.682697
Cyp2j6	yellow	-0.348455	0.235368	0.690901	-0.232121	0.303086	0.520707	-0.716005	-0.413908	0.849862	-0.852234	0.510985	0.165656	0.112375
Maged2	brown	0.15847	0.839311	0.976891	0.358907	0.167073	-0.0887986	-0.495027	-0.933002	0.626591	-0.852216	-0.154685	0.27563	0.668054
Mtmr11	brown	-0.0824019	0.768767	0.928054	0.358473	0.254059	-0.0255349	-0.446558	-0.875764	0.6449	-0.852145	0.0348482	0.0814752	0.67261
Flrt2	brown	0.13037	0.806175	0.969666	0.330278	0.269951	-0.0655249	-0.524278	-0.925714	0.6442	-0.851917	-0.181678	0.348598	0.621802
Lrrn3	yellow	-0.0764895	0.276861	0.752851	-0.278606	0.442992	0.510443	-0.833007	-0.47301	0.886072	-0.851684	0.232403	0.518217	0.0378864
Krt17	brown	0.183981	0.620575	0.893436	0.0428028	0.15917	0.138879	-0.679877	-0.736208	0.70743	-0.851581	-0.0480983	0.467915	0.368595
Frk	yellow	-0.398016	0.237467	0.702881	-0.168912	0.64565	0.516744	-0.730571	-0.471228	0.881824	-0.851519	0.453884	0.197378	0.137091
Pax9	yellow	-0.0348459	0.181897	0.720691	-0.41044	0.43452	0.612725	-0.933882	-0.39449	0.923381	-0.851433	0.244851	0.639067	-0.0956442
Sparcl1	brown	0.139085	0.84856	0.957254	0.391191	0.105261	-0.132665	-0.442903	-0.92854	0.582212	-0.851423	-0.0967108	0.186675	0.6983
Rragc	brown	0.131321	0.797917	0.944524	0.295985	0.005673	-0.0332608	-0.481891	-0.854628	0.623928	-0.851254	-0.0132387	0.167363	0.633983
Bmp1	brown	-0.271125	0.565004	0.818205	0.219443	0.429759	0.16582	-0.487895	-0.708	0.716643	-0.851136	0.246823	0.0315057	0.50967
Atg10	yellow	-0.209973	0.38126	0.77196	-0.0776322	0.499199	0.387232	-0.676884	-0.556979	0.82065	-0.85106	0.329121	0.241621	0.217186
Rasl10b	brown	0.0311985	0.664625	0.906921	0.146642	0.0894375	0.144711	-0.582016	-0.74529	0.714298	-0.850977	0.0371188	0.274374	0.476359
Adgrl1	brown	0.115713	0.851245	0.964208	0.423453	0.207656	-0.121233	-0.443356	-0.951261	0.604546	-0.850912	-0.0743865	0.137193	0.724985
Son	brown	-0.122105	0.742929	0.899365	0.377684	0.273146	-0.040181	-0.419985	-0.868151	0.62584	-0.850772	0.117294	-0.00272873	0.673096
Cul9	brown	0.108085	0.604299	0.880012	0.0495977	0.150949	0.171454	-0.660546	-0.714353	0.715578	-0.850759	-0.0293981	0.444969	0.372079
Tmem86a	brown	0.0379653	0.798239	0.966774	0.327271	0.198639	-0.025187	-0.500787	-0.902273	0.663315	-0.85072	-0.065746	0.203099	0.650261
Pdzrn4	yellow	-0.27145	0.345515	0.750207	-0.0947498	0.41639	0.379354	-0.677289	-0.535524	0.808541	-0.85014	0.252821	0.341164	0.193091
Fkbp7	brown	0.193061	0.799005	0.963024	0.277449	0.0603867	-0.0223344	-0.531505	-0.873144	0.647942	-0.849635	-0.127208	0.314138	0.599678
Wls	brown	0.0872169	0.645286	0.902972	0.136656	0.305256	0.125653	-0.635715	-0.785202	0.721885	-0.849377	0.0367579	0.284511	0.465102
Setd1b	brown	-0.18145	0.697391	0.888466	0.348999	0.447924	0.000422531	-0.459441	-0.85508	0.654518	-0.849082	0.051983	0.113921	0.620192
Gnb2	yellow	-0.39058	0.290793	0.724763	-0.156387	0.403914	0.479226	-0.685488	-0.457785	0.848003	-0.849023	0.386227	0.234982	0.164834
Stx7	brown	0.247544	0.7872	0.975308	0.236892	0.122983	-0.0109436	-0.587785	-0.884282	0.665485	-0.848905	-0.221164	0.45807	0.549027
Serinc1	yellow	-0.152914	0.323886	0.786209	-0.183762	0.558677	0.458281	-0.819431	-0.554644	0.885569	-0.848818	0.164782	0.507095	0.113975
Wdr6	yellow	-0.307842	0.0401588	0.630602	-0.468424	0.507493	0.748841	-0.902403	-0.272374	0.967073	-0.848758	0.547355	0.380308	-0.141865
Cep112	yellow	-0.0464282	0.283418	0.767868	-0.315586	0.270503	0.533447	-0.87035	-0.458675	0.887794	-0.848657	0.234744	0.532775	0.0181843
Prkg1	brown	0.0193401	0.743085	0.922868	0.292706	0.274356	-0.034028	-0.50898	-0.862921	0.63338	-0.848537	-0.132134	0.344601	0.573126
Atp9a	brown	0.0934789	0.814071	0.969405	0.331636	0.144922	-0.0563847	-0.497636	-0.904722	0.637253	-0.84822	-0.151198	0.299691	0.636807
Sp3	brown	0.0708159	0.598883	0.896866	0.105725	0.454062	0.172441	-0.672675	-0.780272	0.764423	-0.848097	0.00825002	0.371672	0.405263
Rab33b	brown	0.0826743	0.830538	0.973568	0.356051	0.161587	-0.0669515	-0.475226	-0.919125	0.635697	-0.84806	-0.0774182	0.190247	0.672322
Sri	brown	-0.0693878	0.579517	0.85502	0.11988	0.147587	0.177312	-0.579949	-0.70141	0.720889	-0.848032	0.0940499	0.270452	0.420623
Mmp14	brown	0.0637381	0.820855	0.942225	0.419725	0.330503	-0.109393	-0.437272	-0.935985	0.606772	-0.847604	-0.0434857	0.118537	0.709677
Hcfc2	brown	0.151275	0.829506	0.98125	0.340929	0.161341	-0.07274	-0.50897	-0.92737	0.638634	-0.847532	-0.185641	0.330945	0.639358
Nox4	yellow	-0.407918	0.324405	0.744852	-0.103026	0.462426	0.45606	-0.673917	-0.506374	0.84818	-0.847062	0.451325	0.109625	0.223278
Mkx	brown	0.153678	0.827147	0.985192	0.333211	0.178907	-0.0549971	-0.517529	-0.926704	0.652635	-0.847014	-0.153626	0.296838	0.64097
Pcdhb15	brown	0.142905	0.562094	0.892875	-0.0225112	0.22537	0.245175	-0.741448	-0.700304	0.777142	-0.847002	-0.0817596	0.571479	0.294453
Hpgds	brown	0.12208	0.735169	0.93503	0.23599	0.247691	0.0118761	-0.571487	-0.855965	0.663649	-0.846916	-0.079975	0.314264	0.549803
Trappc9	yellow	-0.25793	0.208319	0.662212	-0.241021	0.419638	0.521843	-0.719428	-0.381425	0.831771	-0.846648	0.455717	0.283997	0.04413
Txnip	brown	0.209017	0.690422	0.949549	0.111438	0.179383	0.107875	-0.671735	-0.808533	0.729125	-0.846293	-0.21791	0.575802	0.425623
Pxdn	brown	0.199542	0.861129	0.971143	0.400101	0.159308	-0.129336	-0.465372	-0.953664	0.59725	-0.84623	-0.112933	0.188334	0.708056
Pip5k1a	yellow	-0.244247	0.377317	0.79297	-0.108348	0.423828	0.432856	-0.729976	-0.563265	0.861968	-0.846093	0.301713	0.24404	0.237577
Slc27a1	brown	0.175765	0.615752	0.863126	0.0512994	0.0235023	0.182274	-0.615182	-0.679243	0.707046	-0.846058	0.143031	0.222226	0.41804
Plk2	brown	0.0796023	0.763149	0.955255	0.276226	0.281562	-0.0108988	-0.551117	-0.884109	0.667446	-0.845925	-0.13098	0.337502	0.576652
Plgrkt	brown	0.0672373	0.670491	0.910655	0.135024	0.0605289	0.118941	-0.595104	-0.7531	0.698088	-0.84573	-0.0702994	0.397614	0.455679
Slc22a23	brown	0.0407993	0.819211	0.95566	0.364426	0.129428	-0.0829573	-0.450535	-0.904754	0.613947	-0.845447	-0.104732	0.218818	0.668646
Timp3	brown	-0.0238379	0.733862	0.918324	0.332537	0.44453	-0.0149547	-0.499935	-0.879921	0.66147	-0.84539	-0.0507098	0.222998	0.610391
Mbd5	brown	-0.0658476	0.689023	0.85931	0.353956	0.502162	-0.0117828	-0.447574	-0.843558	0.63148	-0.845051	0.143031	0.0137029	0.625631
Magi2	brown	-0.157313	0.705498	0.904701	0.29746	0.303607	0.0325458	-0.472317	-0.834463	0.677047	-0.844946	0.0504826	0.122398	0.609387
Rab27b	brown	-0.0759964	0.691052	0.884558	0.266423	0.285028	0.0485168	-0.482448	-0.807387	0.666248	-0.844903	0.175451	0.0122664	0.594512
Asxl3	yellow	-0.430175	0.232199	0.665389	-0.0925054	0.798988	0.436442	-0.675816	-0.489408	0.82207	-0.844526	0.440635	0.175235	0.16601
Trpm4	brown	0.101404	0.709655	0.905208	0.241849	0.220963	0.0687098	-0.52167	-0.794284	0.67958	-0.844501	0.0326509	0.210046	0.539159
Sfrp2	brown	0.189109	0.839607	0.97544	0.359049	0.175012	-0.103532	-0.498167	-0.937741	0.615665	-0.844299	-0.19713	0.32878	0.65002
Arid1b	brown	0.0958966	0.798819	0.924615	0.397826	0.312808	-0.0946598	-0.450603	-0.922217	0.605428	-0.844123	0.00884905	0.0738644	0.698793
Zfp68	yellow	-0.0646556	0.432984	0.825616	-0.0874576	0.446201	0.342921	-0.744234	-0.62445	0.825831	-0.844094	0.130082	0.43217	0.219227
Serf1	yellow	0.046972	0.29751	0.745967	-0.270022	0.358105	0.497897	-0.837389	-0.464968	0.853335	-0.844011	0.332935	0.38937	0.0590974
Pcdh18	brown	0.00809588	0.479341	0.85241	-0.0480679	0.485295	0.280551	-0.760316	-0.679872	0.806749	-0.843882	-0.0484726	0.587255	0.2425
Zfp672	brown	-0.0536505	0.615914	0.89888	0.118056	0.231378	0.1799	-0.612731	-0.745689	0.755738	-0.843739	-0.0133878	0.355285	0.439253
Tab2	brown	0.0507016	0.824134	0.954212	0.408446	0.310498	-0.109907	-0.4512	-0.944378	0.611449	-0.843684	-0.101724	0.190313	0.69251
Sbk1	yellow	0.0122685	0.205808	0.71457	-0.376671	0.391669	0.580349	-0.909336	-0.416928	0.901785	-0.843639	0.326257	0.488007	-0.0332058
Dbp	yellow	-0.251798	0.137557	0.690943	-0.443437	0.334394	0.677025	-0.88139	-0.316976	0.937797	-0.843546	0.348045	0.538777	-0.10585
1700025G04Rik	brown	0.137734	0.793366	0.972537	0.265604	0.111984	-0.0173477	-0.544927	-0.880711	0.658429	-0.843418	-0.20135	0.402986	0.579218
Adamts4	brown	0.0163651	0.816816	0.937864	0.397517	0.201154	-0.0993198	-0.421575	-0.907993	0.594182	-0.843365	-0.0158943	0.102208	0.69449
Amotl1	brown	-0.224057	0.442704	0.812262	-0.0050406	0.500527	0.330645	-0.684737	-0.635929	0.816682	-0.843309	0.129733	0.350271	0.300749
Pygb	brown	0.143966	0.859782	0.958604	0.423702	0.132071	-0.133789	-0.426271	-0.93918	0.584868	-0.843119	-0.0573828	0.107475	0.730484
Tnfaip3	brown	-0.00300956	0.560966	0.853711	0.0730228	0.28231	0.246637	-0.628958	-0.68036	0.7603	-0.842961	0.21886	0.154968	0.406602
Zfp9	brown	0.206291	0.80738	0.98281	0.270704	0.117544	-0.0207616	-0.559493	-0.895937	0.664082	-0.842911	-0.198635	0.390717	0.588302
Cd82	brown	0.198087	0.835639	0.962696	0.343851	0.0619294	-0.0863635	-0.485835	-0.9117	0.611102	-0.84286	-0.104492	0.213127	0.671702
Ctf1	brown	0.210106	0.813347	0.978713	0.295217	0.152972	-0.0277335	-0.549178	-0.904954	0.65923	-0.842719	-0.14334	0.307184	0.616362
Sdc3	yellow	0.0317585	0.30141	0.787328	-0.310741	0.405861	0.541824	-0.894853	-0.47866	0.914776	-0.842346	0.140393	0.623233	0.0162349
Acvr2a	brown	-0.0881511	0.498545	0.862569	-0.0461926	0.29622	0.288537	-0.709393	-0.653244	0.800878	-0.842307	-0.033391	0.552536	0.26068
Sfxn3	brown	0.235142	0.759138	0.937604	0.248938	0.164567	0.00155535	-0.572869	-0.862876	0.652895	-0.84229	-0.0622565	0.268153	0.573912
Cst3	brown	0.112192	0.595885	0.866412	0.0371541	-0.0126699	0.190483	-0.629628	-0.670608	0.711801	-0.842242	0.0564589	0.345855	0.37745
Penk	brown	0.195147	0.860656	0.981505	0.375737	0.129265	-0.111003	-0.483028	-0.945342	0.609786	-0.842225	-0.151883	0.242676	0.688956
Spin4	brown	0.0383845	0.761952	0.961373	0.263916	0.180561	0.0311083	-0.536957	-0.863853	0.68995	-0.842217	-0.0580447	0.252547	0.58524
Evi5l	brown	0.219709	0.66117	0.911863	0.108319	0.136966	0.155845	-0.650353	-0.756095	0.728319	-0.841872	0.0134736	0.317488	0.44846
Tmem200a	yellow	0.179327	0.433367	0.836947	-0.179475	0.267238	0.368469	-0.828014	-0.588832	0.82812	-0.841863	-0.034193	0.686318	0.127289
Rdm1	yellow	0.0039648	0.158073	0.696329	-0.493267	0.216132	0.668837	-0.938312	-0.314171	0.91927	-0.841854	0.328135	0.579001	-0.12773
Ltbp4	brown	0.146174	0.856578	0.960592	0.417642	0.143219	-0.12225	-0.437877	-0.941498	0.593764	-0.841555	-0.0651516	0.114504	0.729776
Edn3	yellow	-0.0870474	0.0831146	0.661627	-0.505287	0.483666	0.721176	-0.963062	-0.295164	0.95814	-0.841539	0.366651	0.585812	-0.173349
Hcn1	yellow	-0.364915	0.212523	0.682481	-0.214857	0.558398	0.500437	-0.744261	-0.429616	0.847913	-0.841519	0.313832	0.407611	0.0576521
Olfml2b	brown	0.186012	0.845231	0.962893	0.383396	0.156108	-0.113468	-0.464422	-0.924786	0.59719	-0.841405	-0.159857	0.273125	0.665722
Axl	brown	0.135014	0.851135	0.975872	0.381964	0.139428	-0.1053	-0.467466	-0.937096	0.613007	-0.841332	-0.150509	0.241328	0.688103
Thsd7a	brown	0.147496	0.833994	0.971731	0.359071	0.177978	-0.102173	-0.490987	-0.934232	0.613296	-0.841047	-0.184633	0.311251	0.65204
Cldn9	yellow	-0.377056	0.0275815	0.605322	-0.457041	0.557223	0.73696	-0.865706	-0.256327	0.946751	-0.840831	0.591461	0.310464	-0.123467
Sema3f	brown	0.144122	0.691163	0.949263	0.133698	0.275419	0.115765	-0.653772	-0.816465	0.739096	-0.840812	-0.141581	0.465638	0.454384
Fcgr3	brown	0.0620088	0.714704	0.907897	0.264985	0.225588	0.0570581	-0.514109	-0.809979	0.67774	-0.840738	0.0777926	0.12982	0.57076
Tyrobp	brown	0.178409	0.791446	0.941906	0.310489	0.0879229	-0.0210777	-0.50056	-0.864409	0.635917	-0.840715	-0.00752732	0.154116	0.631763
Tpm2	brown	0.202013	0.835362	0.973109	0.326503	0.097341	-0.0929825	-0.507917	-0.916465	0.610672	-0.840707	-0.201376	0.347518	0.632202
Thbs3	brown	0.045531	0.820555	0.952719	0.386348	0.197484	-0.0694149	-0.442817	-0.909727	0.626322	-0.840606	-0.0455641	0.126066	0.697748
AI256396	brown	0.208773	0.872238	0.981716	0.392119	0.123056	-0.13242	-0.470285	-0.952894	0.594999	-0.840492	-0.179763	0.261439	0.696468
Wnt7b	yellow	0.226169	0.450212	0.845499	-0.194335	0.236531	0.364129	-0.838863	-0.5981	0.822088	-0.840152	0.0229215	0.613561	0.141347
Phlda2	brown	0.0944317	0.765936	0.946976	0.266384	0.149791	-0.0240112	-0.53684	-0.868331	0.644776	-0.839777	-0.183309	0.392034	0.568758
Prkar1b	brown	0.26896	0.856092	0.977932	0.339685	0.0660542	-0.107115	-0.500093	-0.923785	0.599818	-0.839716	-0.184805	0.315902	0.646328
Sytl2	brown	0.15024	0.857294	0.962172	0.395728	0.100155	-0.141824	-0.44386	-0.935722	0.576334	-0.839664	-0.149103	0.229039	0.697442
Atp6ap1	brown	0.171106	0.562936	0.892873	-0.0808623	0.0140422	0.280159	-0.72847	-0.647862	0.782332	-0.839569	-0.0107984	0.517638	0.27045
Plekhg1	brown	0.166617	0.519178	0.848167	-0.0329136	0.333954	0.233964	-0.729988	-0.679186	0.756798	-0.839537	-0.0662234	0.580211	0.263273
Tnip1	brown	-0.00675353	0.662261	0.914561	0.120662	0.161755	0.146768	-0.59473	-0.751118	0.724769	-0.839533	-0.0142773	0.327826	0.463709
Emilin1	yellow	-0.0752381	0.358018	0.793094	-0.225709	0.340109	0.46905	-0.798818	-0.511288	0.86858	-0.839493	0.166636	0.483174	0.12741
Itfg1	brown	-0.0754073	0.729778	0.890868	0.320101	0.163805	-0.00170104	-0.432705	-0.82714	0.62956	-0.839184	0.147927	-0.014796	0.643802
Armh4	brown	0.163511	0.826877	0.92439	0.380469	0.0736276	-0.12613	-0.416206	-0.894555	0.561742	-0.839146	-0.0312122	0.120542	0.687568
Clmp	brown	-0.051215	0.663555	0.865488	0.306858	0.507453	0.0435395	-0.500473	-0.827937	0.672825	-0.8391	0.123528	0.0663005	0.587027
Synpo2	brown	0.161923	0.833324	0.971268	0.340535	0.124232	-0.0880478	-0.495719	-0.915183	0.61329	-0.838791	-0.179105	0.316137	0.639538
Phactr2	brown	0.0395673	0.706574	0.867553	0.280865	0.137583	0.0136612	-0.456476	-0.793633	0.618249	-0.838299	0.224321	-0.0573617	0.609155
Chst14	brown	0.0509931	0.829332	0.960538	0.386647	0.172234	-0.0824799	-0.444649	-0.914712	0.618239	-0.83812	-0.0842917	0.174714	0.685526
Mxra8	brown	0.0794783	0.819756	0.922777	0.418013	0.160376	-0.10961	-0.408156	-0.903457	0.582239	-0.837955	-0.0139909	0.0659709	0.723815
3010001F23Rik	yellow	-0.193301	0.176492	0.693194	-0.317498	0.499718	0.606726	-0.858268	-0.395375	0.913284	-0.837803	0.356983	0.431272	-0.0125994
Itm2b	brown	0.247272	0.850515	0.977674	0.355229	0.150448	-0.0955156	-0.501682	-0.936031	0.618066	-0.837756	-0.152477	0.262119	0.66597
AI853106	brown	0.0651346	0.555215	0.841849	0.0410157	0.129317	0.220123	-0.633632	-0.663595	0.729436	-0.837755	0.153816	0.247127	0.374668
Loxl3	brown	0.219986	0.770595	0.957427	0.221891	0.0328051	0.0163526	-0.572887	-0.850307	0.666426	-0.837685	-0.132367	0.347519	0.560393
Hoxa13	yellow	-0.311931	0.0381603	0.623369	-0.462418	0.562483	0.750826	-0.897778	-0.269396	0.967278	-0.837555	0.550068	0.355929	-0.130571
Senp7	brown	-0.104845	0.587419	0.892429	0.10377	0.398581	0.171149	-0.644423	-0.760546	0.757519	-0.837518	-0.0995478	0.479099	0.39584
Igfbp3	brown	0.185295	0.840321	0.976394	0.344841	0.145043	-0.09622	-0.499358	-0.928214	0.616452	-0.836913	-0.22005	0.34958	0.645301
Tekt2	brown	0.173501	0.776461	0.951301	0.256889	0.134772	-0.036218	-0.55364	-0.876032	0.636089	-0.836864	-0.165206	0.369403	0.570588
Sema3b	yellow	-0.305432	0.0405853	0.589522	-0.451642	0.42217	0.701808	-0.844531	-0.237049	0.896119	-0.836653	0.60962	0.29503	-0.13006
Efr3b	yellow	-0.334401	0.305531	0.691718	-0.0706565	0.520843	0.42783	-0.632976	-0.47555	0.801195	-0.836565	0.466143	0.0832934	0.225072
Usp34	yellow	-0.317678	0.351298	0.769064	-0.122894	0.414803	0.416379	-0.707332	-0.540233	0.834615	-0.836271	0.241909	0.342858	0.189469
Lekr1	brown	-0.319534	0.519556	0.8296	0.124702	0.421922	0.22582	-0.561892	-0.694555	0.7605	-0.836116	0.21826	0.123799	0.432034
Srgap3	brown	0.0498611	0.678169	0.873144	0.193899	0.056916	0.0432741	-0.511957	-0.755417	0.6296	-0.83594	0.0306896	0.237769	0.505471
Phkb	brown	0.08326	0.751827	0.932967	0.265985	0.143897	0.0143802	-0.52601	-0.850578	0.658701	-0.835906	-0.0331532	0.211947	0.595105
Slc35f1	brown	0.0216106	0.804491	0.927645	0.392276	0.239669	-0.112175	-0.418538	-0.902245	0.58531	-0.835644	-0.0720464	0.17655	0.669153
Fam117a	brown	0.0555961	0.495337	0.850375	-0.0644079	0.299743	0.302601	-0.723536	-0.642411	0.794475	-0.835594	0.12538	0.392659	0.25557
Prkca	brown	0.0737489	0.798005	0.963868	0.305391	0.177402	-0.0441759	-0.508404	-0.897634	0.643502	-0.83521	-0.14756	0.300299	0.620515
Synpo2l	brown	0.106616	0.856939	0.947271	0.428614	0.131017	-0.156951	-0.404067	-0.929822	0.560092	-0.834974	-0.128163	0.186919	0.71428
Tceal1	brown	0.138106	0.812127	0.976934	0.320872	0.212853	-0.0450669	-0.523886	-0.913566	0.65374	-0.834923	-0.187137	0.343891	0.616234
Pam	brown	-0.0956793	0.493513	0.838292	0.0258465	0.470676	0.245574	-0.683239	-0.680214	0.775947	-0.834873	-0.077269	0.564907	0.285305
Socs1	brown	0.291004	0.541187	0.871989	-0.0852932	0.127651	0.253659	-0.779654	-0.663086	0.759252	-0.834838	-0.0517089	0.578487	0.246132
Tmem38b	brown	0.06672	0.730001	0.921476	0.226681	0.173437	0.0418297	-0.51457	-0.806258	0.665174	-0.834591	0.0215012	0.210897	0.540283
Dipk1a	brown	0.104698	0.80574	0.961958	0.324969	0.157066	-0.0605154	-0.491648	-0.898566	0.633759	-0.834444	-0.17587	0.330318	0.618098
Clstn1	yellow	-0.12268	0.425507	0.818585	-0.125422	0.259307	0.378623	-0.731483	-0.576896	0.831183	-0.834374	0.111034	0.44439	0.217055
Rbms3	brown	0.157715	0.865427	0.97439	0.410256	0.173978	-0.139376	-0.453704	-0.954743	0.591142	-0.833883	-0.196271	0.269016	0.69928
Aldoc	yellow	-0.0362965	0.245939	0.713328	-0.304578	0.297661	0.541126	-0.82696	-0.406501	0.858832	-0.833584	0.347473	0.40875	0.0155264
Nhsl2	yellow	-0.3369	0.160628	0.666972	-0.258473	0.762199	0.551329	-0.802478	-0.423485	0.88616	-0.83357	0.347377	0.415718	0.00864005
2310039H08Rik	brown	0.117054	0.802252	0.947946	0.308616	0.014946	-0.0451458	-0.477788	-0.864845	0.62078	-0.833442	-0.0771275	0.218374	0.63037
Eci2	yellow	-0.0112048	0.281966	0.725316	-0.271489	0.164291	0.500001	-0.794378	-0.427303	0.841665	-0.833241	0.301149	0.404117	0.0661648
Gm2a	brown	0.317615	0.797154	0.955851	0.257592	0.0744639	-0.0338426	-0.554255	-0.874458	0.630892	-0.832813	-0.123422	0.323049	0.571407
Elf1	brown	-0.11838	0.569692	0.865782	0.106924	0.415631	0.196529	-0.618886	-0.731116	0.754806	-0.832746	0.0960801	0.258853	0.41604
Gpm6a	yellow	-0.210577	0.105384	0.675516	-0.460507	0.481659	0.682699	-0.916752	-0.324121	0.944009	-0.832494	0.376749	0.535509	-0.141518
Ogn	brown	0.204205	0.869879	0.976861	0.39472	0.126391	-0.141081	-0.463862	-0.951253	0.587118	-0.832402	-0.209536	0.290114	0.690076
Vsig10	brown	0.00157824	0.65942	0.868035	0.192725	0.181629	0.0835513	-0.515404	-0.752932	0.667408	-0.8324	0.0836764	0.17603	0.510946
Samd4	brown	0.0524802	0.831322	0.956418	0.395264	0.23343	-0.114477	-0.447298	-0.933253	0.601615	-0.832241	-0.167209	0.252062	0.685653
Hykk	yellow	-0.134806	0.333853	0.743476	-0.150855	0.460576	0.394857	-0.725852	-0.528006	0.811743	-0.832206	0.247767	0.369217	0.153489
Ugp2	brown	0.142076	0.851545	0.976281	0.380523	0.156057	-0.109021	-0.471355	-0.940984	0.610537	-0.831985	-0.180732	0.267804	0.683197
Fst	brown	0.0523848	0.799244	0.917942	0.378436	0.165606	-0.108997	-0.41375	-0.884443	0.577359	-0.831925	-0.0726843	0.182801	0.660096
Dkk2	brown	0.195464	0.854544	0.976458	0.38614	0.213273	-0.118357	-0.482452	-0.952601	0.607805	-0.831895	-0.186424	0.277118	0.679491
Col12a1	brown	0.165121	0.87194	0.971876	0.420359	0.158893	-0.150017	-0.444948	-0.961519	0.582724	-0.831815	-0.163839	0.212444	0.721505
Hlx	brown	0.20257	0.707572	0.933761	0.140962	0.125132	0.060067	-0.613912	-0.805416	0.682561	-0.831661	-0.167716	0.482113	0.455572
Lrch1	brown	-0.0439691	0.577342	0.845247	0.147602	0.352419	0.191236	-0.588987	-0.713884	0.732111	-0.831402	0.154039	0.161646	0.454043
Cyfip2	yellow	-0.375738	0.221619	0.685854	-0.176537	0.623138	0.498408	-0.718858	-0.449913	0.861436	-0.831345	0.326519	0.347936	0.095222
Twist2	brown	0.207952	0.786155	0.963454	0.250888	0.126683	-0.0130925	-0.564966	-0.872378	0.652911	-0.831291	-0.178643	0.381101	0.567168
Ube2e2	brown	0.217589	0.613817	0.921109	-0.00343945	0.117923	0.202324	-0.729054	-0.730524	0.762262	-0.831161	-0.165098	0.612332	0.322271
Stat3	brown	0.118816	0.848432	0.936279	0.441057	0.201818	-0.159403	-0.410014	-0.942833	0.561525	-0.831137	-0.0901243	0.125081	0.734526
Dnajb4	yellow	0.0244406	0.213533	0.736217	-0.420862	0.278234	0.607129	-0.931887	-0.386082	0.910991	-0.831002	0.132805	0.734018	-0.0974639
Six5	brown	0.0542891	0.84868	0.952173	0.438658	0.182559	-0.129143	-0.401511	-0.936346	0.587705	-0.830943	-0.0562909	0.096519	0.729075
Mtus2	brown	0.216607	0.580119	0.88161	0.0217647	0.350546	0.19732	-0.725442	-0.731429	0.748807	-0.830681	-0.0490888	0.488124	0.330026
Lgi3	brown	0.122973	0.500018	0.853914	-0.101942	0.209599	0.30151	-0.757586	-0.628383	0.785605	-0.830658	-0.0575757	0.606354	0.220262
Peli2	yellow	-0.226527	0.389575	0.792657	-0.0840621	0.505884	0.366536	-0.703367	-0.580587	0.828404	-0.830391	0.144477	0.421302	0.203014
Tmem136	yellow	0.00813727	0.236021	0.665246	-0.228906	0.410162	0.494317	-0.772608	-0.414513	0.817759	-0.830307	0.438232	0.257828	0.0726543
Lor	brown	0.0602391	0.559678	0.873069	-0.0529275	0.0498625	0.247275	-0.682321	-0.648721	0.753487	-0.830303	-0.00302992	0.469932	0.301809
Slc35e2	brown	0.136083	0.531746	0.84534	0.01514	0.257287	0.236514	-0.691159	-0.679014	0.750248	-0.83007	0.0857113	0.362385	0.3204
Dtna	yellow	-0.12859	0.0822441	0.638817	-0.471239	0.506196	0.655501	-0.925128	-0.314439	0.904927	-0.829901	0.394039	0.521252	-0.146952
Id4	brown	0.106087	0.76618	0.928871	0.293694	0.166974	-0.0442154	-0.489184	-0.857749	0.622141	-0.829899	-0.137507	0.333589	0.572255
Actc1	brown	0.0412872	0.706706	0.886545	0.234078	0.142138	-0.00957664	-0.497775	-0.797008	0.614017	-0.82989	-0.082289	0.324092	0.526526
Nfix	brown	0.224449	0.877909	0.973304	0.40607	0.129993	-0.159443	-0.455273	-0.958191	0.572161	-0.829858	-0.18963	0.253406	0.704524
Rgmb	brown	-0.0264505	0.814476	0.921442	0.437296	0.232718	-0.127737	-0.38137	-0.908605	0.575497	-0.82982	-0.0715463	0.1279	0.71191
Col9a3	brown	0.224441	0.862691	0.977927	0.371249	0.112093	-0.131174	-0.480342	-0.94558	0.592176	-0.829691	-0.208933	0.306826	0.670251
Hunk	brown	-0.0824117	0.68797	0.857535	0.304573	0.181263	0.0222293	-0.442103	-0.793764	0.629093	-0.829519	0.187564	-0.0455342	0.625955
Gdf10	brown	0.145888	0.863475	0.952921	0.418882	0.114007	-0.15829	-0.41307	-0.932473	0.560898	-0.829518	-0.147012	0.207161	0.707836
Ptprd	brown	0.0707733	0.839536	0.937717	0.460016	0.329609	-0.151237	-0.404313	-0.950778	0.574993	-0.829279	-0.072802	0.110387	0.730178
Gpr85	brown	0.193951	0.749566	0.953805	0.213357	0.158365	0.0288257	-0.576403	-0.842928	0.67736	-0.8291	-0.18983	0.450584	0.506844
Rarres1	yellow	-0.197145	-0.00823411	0.579531	-0.552182	0.410663	0.758346	-0.91972	-0.20325	0.926202	-0.828563	0.570783	0.418684	-0.222368
Ltbp1	brown	0.125746	0.871843	0.944985	0.46882	0.190829	-0.184281	-0.382091	-0.95618	0.549227	-0.828516	-0.093193	0.107186	0.753063
Nedd4l	brown	0.032779	0.83861	0.953304	0.424014	0.244677	-0.13236	-0.423267	-0.942026	0.590312	-0.828405	-0.137871	0.199252	0.705573
Lrrn1	brown	0.143035	0.70752	0.90997	0.201343	0.16485	0.0116176	-0.553565	-0.811355	0.644013	-0.828314	-0.153295	0.437632	0.482533
Fxyd1	brown	0.278595	0.861361	0.950015	0.397953	0.0475665	-0.145379	-0.448891	-0.927363	0.56039	-0.828124	-0.120975	0.188633	0.699036
Flna	brown	0.166489	0.884224	0.958272	0.460162	0.144492	-0.186787	-0.402652	-0.965489	0.551723	-0.828053	-0.130252	0.143634	0.753246
Adam23	brown	0.130776	0.778884	0.929689	0.295364	0.0613625	-0.0335204	-0.481614	-0.852984	0.616983	-0.827504	-0.0411379	0.203237	0.60402
Ugdh	brown	0.16839	0.791177	0.967809	0.28578	0.179401	-0.0279823	-0.546622	-0.897853	0.656201	-0.827255	-0.196378	0.381185	0.581083
Numa1	brown	0.0604014	0.632597	0.847603	0.19735	0.355177	0.0592511	-0.550138	-0.775299	0.653649	-0.827229	0.0670204	0.204811	0.494034
Fam126a	brown	0.139459	0.848981	0.95989	0.391407	0.105677	-0.130671	-0.444771	-0.927581	0.581701	-0.827171	-0.144952	0.229484	0.681279
Gm15867	brown	0.0246006	0.676774	0.860049	0.253512	0.226506	0.0523842	-0.466286	-0.76959	0.646482	-0.826925	0.165455	0.0505667	0.549562
Srsf12	brown	0.124659	0.675663	0.919008	0.155372	0.260934	0.0929162	-0.623427	-0.81103	0.704231	-0.826859	-0.0421274	0.335988	0.471662
Csrp1	brown	0.00339256	0.625379	0.891132	0.0946944	0.141111	0.157818	-0.604215	-0.722615	0.720188	-0.826736	-0.0577987	0.410813	0.412395
Igsf8	brown	-0.0233333	0.715769	0.917951	0.222188	0.0794366	0.0662328	-0.506227	-0.796512	0.678695	-0.826387	0.0186738	0.185653	0.560758
Bace1	brown	0.0199306	0.798087	0.941735	0.367379	0.307712	-0.0772401	-0.456444	-0.908522	0.620869	-0.826237	-0.117971	0.22876	0.654157
2310047K21Rik	yellow	-0.185293	0.318604	0.746655	-0.206192	0.441553	0.45724	-0.746053	-0.489046	0.83777	-0.826012	0.348658	0.289611	0.126469
Tusc1	brown	-0.0885182	0.695144	0.906043	0.224354	0.0849811	0.072886	-0.500973	-0.784617	0.675555	-0.825978	0.0181012	0.197872	0.548734
B3galnt1	brown	0.121908	0.82897	0.952976	0.385875	0.221006	-0.0982191	-0.460159	-0.930772	0.60641	-0.825969	-0.0604292	0.133838	0.69129
Erbb3	brown	0.216986	0.781788	0.956898	0.252055	0.0779773	-0.0299132	-0.557972	-0.871765	0.637763	-0.825649	-0.246077	0.458289	0.55219
Ppp1r3b	brown	0.204406	0.865268	0.976714	0.367588	0.0824649	-0.11568	-0.469574	-0.930709	0.59342	-0.825617	-0.180805	0.267318	0.67786
Tmem106b	brown	-0.177213	0.641139	0.871333	0.259974	0.47362	0.0572948	-0.507591	-0.801917	0.678255	-0.825496	-0.0525362	0.307561	0.509236
Kif1c	brown	0.182565	0.766021	0.922307	0.249805	-0.0146515	-0.0207847	-0.508348	-0.830691	0.610961	-0.825421	-0.004815	0.192076	0.57693
Emp3	brown	0.193321	0.881294	0.969128	0.425111	0.0970132	-0.15091	-0.430051	-0.948638	0.572787	-0.82542	-0.153503	0.191914	0.72578
Plce1	brown	0.139301	0.883859	0.968079	0.44659	0.142627	-0.173016	-0.411998	-0.963465	0.564249	-0.825267	-0.167191	0.19189	0.739351
4930402H24Rik	brown	0.106031	0.865651	0.95706	0.461191	0.225373	-0.16321	-0.411423	-0.965231	0.573299	-0.825076	-0.141778	0.162497	0.743152
Carmil1	brown	-0.195288	0.670357	0.884376	0.256683	0.272181	0.0692257	-0.468547	-0.789039	0.678397	-0.825069	0.0735278	0.128896	0.561441
Slc44a1	brown	0.379404	0.78908	0.933051	0.252598	0.03959	-0.0589089	-0.549813	-0.861778	0.597786	-0.824988	-0.158603	0.364997	0.557395
AI413582	brown	-0.064028	0.533706	0.861352	-0.00491554	0.176833	0.279167	-0.648223	-0.636753	0.778821	-0.824932	0.0449441	0.41083	0.307965
Foxo1	brown	0.0545886	0.700452	0.918758	0.195806	0.136386	0.0581544	-0.572676	-0.80667	0.678134	-0.824821	-0.129583	0.381755	0.511465
4833432E10Rik	brown	0.0550979	0.829226	0.916618	0.462444	0.233419	-0.147053	-0.375054	-0.920174	0.55757	-0.824515	-0.00965932	0.0334697	0.739542
Rab11fip5	brown	-0.00374043	0.830968	0.944248	0.417073	0.161937	-0.111922	-0.4038	-0.920168	0.593804	-0.824514	-0.0602662	0.10126	0.722358
Ttc30b	brown	0.158038	0.558162	0.890412	-0.0357224	0.215597	0.264694	-0.737097	-0.696356	0.791101	-0.824373	-0.020736	0.480865	0.303092
Adamtsl2	brown	0.285691	0.813705	0.918217	0.333533	0.0675494	-0.113583	-0.46159	-0.871706	0.559448	-0.824206	-0.104406	0.244906	0.622567
Lgr5	brown	0.186211	0.779397	0.917081	0.298721	0.190909	-0.0872013	-0.496447	-0.870447	0.584559	-0.823795	-0.116726	0.283633	0.595779
Plod2	brown	0.0409385	0.861708	0.937742	0.492676	0.249011	-0.182032	-0.365412	-0.959259	0.552813	-0.823603	-0.0856951	0.0782055	0.769998
Igfbp5	brown	0.0673155	0.802705	0.938181	0.376451	0.268482	-0.0974296	-0.461265	-0.913805	0.60505	-0.822803	-0.179315	0.28552	0.655563
Moxd1	brown	0.164797	0.825032	0.962527	0.337925	0.108098	-0.087881	-0.485423	-0.905944	0.61042	-0.822513	-0.223245	0.3579	0.626844
Apoe	brown	0.149677	0.845927	0.95357	0.392492	0.133602	-0.128964	-0.446486	-0.930505	0.582948	-0.82231	-0.119682	0.181362	0.699631
Copz2	brown	0.147568	0.86757	0.969163	0.39822	0.0708428	-0.137538	-0.436648	-0.93526	0.579795	-0.821924	-0.183609	0.242815	0.701747
Id3	yellow	0.0912748	0.325311	0.784628	-0.298977	0.270842	0.472206	-0.876291	-0.496819	0.861838	-0.821881	0.000568806	0.736134	0.024211
Tmem151b	yellow	-0.0932136	0.0171839	0.594441	-0.545299	0.40086	0.760771	-0.936533	-0.211235	0.932125	-0.821815	0.554799	0.416666	-0.210612
Ephb4	brown	-0.007897	0.756863	0.900286	0.345289	0.144112	-0.0330205	-0.431039	-0.848277	0.615645	-0.821759	0.0853293	0.00689728	0.668575
Cbfb	brown	-0.185083	0.539423	0.803433	0.175298	0.394464	0.163717	-0.539464	-0.694391	0.696302	-0.82169	0.119833	0.20471	0.436194
Rc3h1	brown	0.00977292	0.748862	0.876216	0.340934	0.024279	-0.0457546	-0.402943	-0.815891	0.580581	-0.821447	0.0613485	0.0539013	0.645262
Ank2	brown	0.030372	0.792141	0.935847	0.346825	0.175409	-0.0591635	-0.44304	-0.87695	0.620225	-0.821247	-0.113383	0.234637	0.639073
Rnf11	brown	0.144324	0.835202	0.966355	0.336258	0.0787102	-0.0910294	-0.477354	-0.912886	0.606704	-0.821128	-0.177203	0.287983	0.649437
Foxp2	brown	0.0816576	0.869913	0.94831	0.477376	0.230453	-0.184822	-0.383346	-0.96539	0.554122	-0.821058	-0.134997	0.140459	0.75469
Ptgr1	yellow	-0.2034	-0.0211744	0.590484	-0.578746	0.417514	0.804205	-0.95306	-0.187229	0.960179	-0.820797	0.503399	0.50967	-0.253158
Wdr45	yellow	-0.00407973	0.319303	0.734702	-0.251424	0.0972809	0.494924	-0.766885	-0.426708	0.825713	-0.820341	0.291928	0.36398	0.10358
Laptm5	brown	0.2105	0.767185	0.915637	0.305181	0.222583	-0.0526169	-0.49912	-0.864309	0.611544	-0.820292	-0.0329196	0.199659	0.592704
Ak1	brown	-0.131844	0.628933	0.808132	0.271511	0.198816	0.0662727	-0.41548	-0.722296	0.623315	-0.820196	0.272482	-0.0882238	0.575095
Ube2ql1	brown	0.150324	0.803625	0.958278	0.29407	0.119256	-0.0499858	-0.508949	-0.877804	0.624769	-0.820165	-0.215289	0.386905	0.587709
Jak2	brown	-0.126671	0.736044	0.861784	0.414636	0.309652	-0.061521	-0.366738	-0.851577	0.590766	-0.820154	0.176301	-0.127632	0.710647
Rap1gap	brown	0.286819	0.679316	0.92045	0.0955235	0.0956593	0.122476	-0.65704	-0.773806	0.71143	-0.819851	-0.0718238	0.38893	0.441928
Zfp799	brown	0.276784	0.72668	0.921438	0.203507	0.221342	0.00860761	-0.589923	-0.84679	0.650092	-0.819758	-0.103111	0.355502	0.506558
Sorbs3	brown	-0.0404988	0.7275	0.850772	0.338245	0.0606091	-0.052214	-0.380528	-0.796286	0.566217	-0.819745	0.161369	-0.0552601	0.652828
Hmcn1	brown	0.232635	0.866754	0.957264	0.424774	0.177085	-0.163883	-0.443865	-0.960074	0.564779	-0.819731	-0.155365	0.202725	0.711563
Grem2	brown	0.261789	0.795342	0.955145	0.248626	0.0493525	-0.0556431	-0.550791	-0.874715	0.615615	-0.819524	-0.232143	0.432543	0.558331
Csf2ra	brown	0.0311293	0.808965	0.912614	0.386951	0.0701656	-0.10338	-0.388494	-0.868807	0.565393	-0.819431	-0.0287537	0.0997263	0.687673
Mib2	brown	-0.164766	0.590208	0.83492	0.215795	0.435954	0.115608	-0.533627	-0.756276	0.689071	-0.819408	0.0734219	0.182648	0.502554
Sesn1	brown	0.222988	0.807664	0.932836	0.35033	0.209546	-0.0824489	-0.476668	-0.900431	0.600457	-0.819404	-0.0539707	0.167283	0.645308
Pak7	yellow	-0.230333	0.224149	0.704427	-0.283525	0.481012	0.528961	-0.80441	-0.437276	0.866021	-0.819398	0.413588	0.29704	0.047987
Nacc2	brown	0.200203	0.483936	0.811675	-0.106567	0.06922	0.310572	-0.723042	-0.571453	0.752563	-0.818956	0.106821	0.417408	0.233977
Eif3f	yellow	-0.345097	0.0977004	0.635811	-0.426411	0.394241	0.675767	-0.841367	-0.28959	0.906609	-0.818644	0.481092	0.354538	-0.0777133
Agtr1a	brown	0.18375	0.868976	0.953734	0.419226	0.115952	-0.143281	-0.417859	-0.928939	0.564262	-0.818539	-0.112558	0.156993	0.713384
Dsc3	brown	0.101526	0.750183	0.919195	0.263551	0.159426	-0.00970946	-0.507629	-0.84785	0.634209	-0.818413	-0.0611936	0.232206	0.586692
Iah1	yellow	0.156017	0.417823	0.815407	-0.160094	0.348235	0.399515	-0.801699	-0.572372	0.832605	-0.818375	0.0918166	0.518234	0.147617
Rnf152	brown	0.233851	0.669813	0.93425	0.0899047	0.182867	0.119022	-0.676045	-0.789087	0.72334	-0.818213	-0.183476	0.544629	0.396365
Nfatc1	brown	0.226637	0.849003	0.977245	0.355999	0.150167	-0.0996181	-0.498003	-0.9364	0.614199	-0.818205	-0.220642	0.323812	0.654341
Trpc1	yellow	-0.114298	0.159433	0.715241	-0.447531	0.398581	0.65631	-0.932135	-0.364353	0.941435	-0.818193	0.249485	0.628856	-0.120841
43899	brown	0.0404921	0.64948	0.892933	0.133204	0.118167	0.0966633	-0.5814	-0.752863	0.682404	-0.817926	-0.0759053	0.405478	0.427679
Efnb1	yellow	-0.283344	0.170478	0.643102	-0.212994	0.748587	0.539301	-0.756707	-0.415465	0.862318	-0.817559	0.465798	0.225418	0.0656969
Pak3	brown	0.0521504	0.835822	0.954003	0.410253	0.195417	-0.127975	-0.434689	-0.940674	0.591258	-0.817527	-0.187418	0.247887	0.696414
Btd	brown	0.158414	0.682931	0.918878	0.115867	0.104865	0.126758	-0.600766	-0.763371	0.7115	-0.817473	-0.0322731	0.331844	0.457262
Emp2	brown	0.19217	0.853083	0.967783	0.371755	0.142851	-0.123353	-0.471579	-0.934736	0.590211	-0.816677	-0.218231	0.310566	0.663761
Rhoj	brown	0.0851553	0.867345	0.944793	0.468898	0.195026	-0.18107	-0.383309	-0.952208	0.548288	-0.815831	-0.151907	0.16644	0.74078
Nsg1	yellow	-0.0171463	0.166641	0.70478	-0.446011	0.381693	0.641696	-0.929689	-0.358923	0.922651	-0.815701	0.238527	0.636157	-0.119491
Agl	brown	0.103503	0.831602	0.956309	0.365878	0.188326	-0.0883779	-0.454452	-0.913351	0.609014	-0.815515	-0.121605	0.201891	0.674734
Zfp354c	yellow	-0.165417	0.320156	0.751407	-0.142392	0.619453	0.40714	-0.770185	-0.546162	0.835062	-0.81545	0.0696906	0.562587	0.122682
Dzip1	brown	0.0984201	0.851261	0.939032	0.458206	0.197053	-0.166769	-0.394199	-0.947116	0.560322	-0.815222	-0.169221	0.193056	0.730914
Mfsd14b	brown	0.0325638	0.770905	0.933018	0.307341	0.0947221	-0.0192923	-0.471882	-0.854949	0.635407	-0.814981	-0.0785372	0.21992	0.613143
Wwp2	brown	0.162936	0.875666	0.950559	0.46534	0.176689	-0.197381	-0.398192	-0.966063	0.542841	-0.814759	-0.16574	0.181068	0.738992
Cyp4v3	yellow	-0.0176476	0.372407	0.770199	-0.159579	0.295251	0.389426	-0.741914	-0.535875	0.809508	-0.814735	0.231268	0.364064	0.158966
Pgghg	brown	-0.0942629	0.788926	0.889574	0.442311	0.237028	-0.11739	-0.343685	-0.880144	0.562053	-0.814704	0.039149	-0.0102454	0.725366
Add1	yellow	-0.324391	0.0896367	0.65831	-0.435458	0.530862	0.702709	-0.881862	-0.306881	0.950817	-0.814341	0.390679	0.477004	-0.11375
Tgfb3	brown	0.0675382	0.836302	0.931678	0.439241	0.185173	-0.123482	-0.395331	-0.923588	0.579775	-0.814254	-0.0371891	0.0482531	0.742789
Ccpg1	brown	-0.0897549	0.482985	0.812837	-0.0327633	0.203781	0.309807	-0.661548	-0.613644	0.772333	-0.814162	0.184896	0.237467	0.331404
Pgam2	brown	0.239739	0.813695	0.948572	0.305213	0.0491312	-0.0756883	-0.503489	-0.876102	0.598016	-0.814162	-0.237775	0.394586	0.596957
Selenop	brown	0.12538	0.888398	0.941053	0.488069	0.105576	-0.207473	-0.35084	-0.951447	0.522815	-0.814101	-0.0926757	0.0732055	0.773181
Ubtd2	brown	0.0247269	0.842586	0.933324	0.463836	0.244615	-0.148232	-0.376116	-0.940384	0.570767	-0.813785	-0.033933	0.0335134	0.753838
Tox3	brown	0.0718981	0.49552	0.835018	-0.0567194	0.339368	0.259457	-0.710521	-0.639606	0.759592	-0.813748	-0.0835419	0.619124	0.217802
Itm2c	brown	0.0316388	0.770902	0.925562	0.342053	0.247128	-0.0350519	-0.468151	-0.873207	0.634065	-0.813597	-0.0844128	0.196464	0.641194
Rtl3	brown	0.198996	0.891696	0.964172	0.445546	0.10716	-0.190608	-0.414004	-0.966592	0.545757	-0.813434	-0.184324	0.195997	0.741421
Src	brown	0.169418	0.80024	0.917217	0.342605	0.0521589	-0.0679183	-0.443021	-0.862173	0.58923	-0.813044	-0.0144909	0.106034	0.66119
Phactr1	brown	0.0473029	0.561559	0.828389	0.0772302	0.272367	0.152632	-0.605845	-0.682684	0.682747	-0.812882	-0.00657556	0.411698	0.34746
Ppp1r18	brown	0.274982	0.736183	0.917134	0.171118	-0.0310798	0.0382966	-0.56914	-0.794217	0.64024	-0.812622	-0.020991	0.248306	0.525026
BC094435	yellow	-0.300816	0.183254	0.61943	-0.215919	0.385496	0.514237	-0.683845	-0.375949	0.805948	-0.812417	0.598604	0.0515354	0.102012
Fndc10	brown	0.289724	0.870031	0.971744	0.35715	0.023297	-0.134633	-0.475705	-0.929124	0.57495	-0.812298	-0.22903	0.316641	0.664431
Inpp4b	yellow	-0.492989	0.0817033	0.602961	-0.306435	0.671672	0.611144	-0.772541	-0.332836	0.87859	-0.811996	0.463044	0.310187	-0.0214688
Zfp597	yellow	-0.190167	0.131184	0.673105	-0.400881	0.54395	0.649716	-0.879642	-0.34571	0.91924	-0.811923	0.366247	0.49129	-0.105842
Arhgap44	brown	0.021742	0.735251	0.901157	0.279359	0.0966893	0.00342677	-0.477865	-0.825535	0.632467	-0.811807	0.0191424	0.112829	0.619615
Adam19	brown	-0.117281	0.777886	0.89527	0.427098	0.231135	-0.0911295	-0.361556	-0.872909	0.584669	-0.811565	-0.0101521	0.0568399	0.704676
Kcna5	brown	0.151723	0.836633	0.965833	0.342569	0.0687914	-0.0927673	-0.478464	-0.911741	0.603821	-0.811299	-0.195629	0.290962	0.655783
Fzd8	brown	0.16849	0.889833	0.959478	0.45382	0.129992	-0.197089	-0.399389	-0.962759	0.539881	-0.811192	-0.198153	0.210527	0.738644
Col17a1	brown	0.201055	0.853125	0.957097	0.372441	0.129883	-0.145071	-0.452568	-0.926111	0.567693	-0.811003	-0.204536	0.294441	0.660938
Dclk1	brown	-0.05649	0.750393	0.871328	0.436637	0.446643	-0.0952045	-0.383764	-0.886337	0.582506	-0.810986	0.0623528	-0.00975137	0.698225
Jarid2	yellow	-0.282079	0.184467	0.70359	-0.309004	0.541442	0.58902	-0.838641	-0.40432	0.908547	-0.810914	0.208257	0.571291	-0.0287876
2010004M13Rik	yellow	-0.209652	0.0355112	0.631831	-0.540537	0.397145	0.760424	-0.938599	-0.235531	0.955804	-0.810909	0.363529	0.606613	-0.219386
Slc16a2	brown	0.061327	0.857028	0.947843	0.440201	0.182249	-0.143817	-0.396975	-0.938831	0.572786	-0.810894	-0.103634	0.113805	0.740572
H13	brown	-0.206172	0.637885	0.807886	0.359715	0.523845	0.0141724	-0.392396	-0.788805	0.617962	-0.81083	0.228889	-0.102867	0.624661
Rab30	brown	0.137296	0.63283	0.902736	0.0481796	0.0748019	0.15735	-0.649156	-0.721054	0.711538	-0.810732	-0.11697	0.503262	0.3643
Scarf2	brown	0.0369145	0.634188	0.877417	0.148942	0.260993	0.131756	-0.578799	-0.746283	0.709436	-0.810398	-0.0365565	0.32714	0.459699
Smarca1	brown	0.254345	0.86522	0.970749	0.387432	0.13895	-0.135098	-0.473759	-0.950898	0.586828	-0.810069	-0.202948	0.266842	0.686085
Zfp956	brown	-0.129419	0.528017	0.854604	0.020432	0.324206	0.271081	-0.646879	-0.664294	0.781001	-0.809983	0.0745499	0.332399	0.342949
Lox	brown	0.200815	0.885658	0.971453	0.426834	0.120222	-0.170274	-0.428914	-0.958789	0.563113	-0.80995	-0.226629	0.263159	0.713339
Anxa1	brown	0.136953	0.877001	0.955541	0.450538	0.159101	-0.167124	-0.403608	-0.952055	0.559366	-0.809557	-0.166042	0.173915	0.741631
Rbl2	brown	0.0984172	0.86695	0.961636	0.433943	0.154132	-0.155796	-0.411375	-0.95094	0.572467	-0.809027	-0.181118	0.206194	0.723938
Fam171b	brown	0.0935876	0.738954	0.86904	0.367547	0.417446	-0.0698539	-0.437426	-0.861874	0.585544	-0.809012	0.0496459	0.0598962	0.639458
Nek6	brown	0.1677	0.485509	0.823091	-0.111419	0.123225	0.266481	-0.739683	-0.603006	0.740252	-0.808784	-0.0921912	0.643926	0.197054
Retreg1	yellow	-0.28218	0.145222	0.635186	-0.32902	0.394083	0.625278	-0.755856	-0.317251	0.876765	-0.80878	0.559163	0.187786	0.00183536
Vim	brown	0.197602	0.888639	0.947068	0.459428	0.104838	-0.213866	-0.385179	-0.958515	0.521218	-0.808642	-0.177039	0.184876	0.740821
Arhgap6	brown	0.00625449	0.733739	0.853543	0.341043	0.163209	-0.0578997	-0.395836	-0.819849	0.5637	-0.808245	0.164028	-0.0738229	0.658085
Cd47	brown	0.178235	0.87246	0.96412	0.397949	0.0426089	-0.132315	-0.424395	-0.923556	0.572572	-0.808062	-0.145795	0.191487	0.702427
Btg1	brown	0.114112	0.843736	0.936786	0.447658	0.296399	-0.17096	-0.417199	-0.959736	0.5602	-0.808051	-0.153903	0.182628	0.719386
Ssh1	yellow	-0.331131	0.231559	0.668508	-0.117503	0.774675	0.456061	-0.698881	-0.481704	0.830698	-0.807813	0.37342	0.23648	0.137989
Srgap1	brown	0.0655644	0.808974	0.910027	0.397966	0.178788	-0.102001	-0.392218	-0.87298	0.569749	-0.807763	0.00502577	0.055783	0.687035
Fzd4	brown	-0.0708419	0.696789	0.865595	0.350817	0.505486	-0.0489671	-0.455569	-0.858879	0.613494	-0.807732	-0.0714793	0.226488	0.592806
Triobp	brown	-0.0569583	0.445163	0.806901	-0.0822969	0.222742	0.333645	-0.696737	-0.57797	0.782658	-0.807674	0.0472388	0.479864	0.220658
Rps6ka5	yellow	-0.237256	0.141075	0.660791	-0.368174	0.524223	0.630786	-0.821369	-0.343554	0.905851	-0.807589	0.410294	0.393978	-0.0565898
Adamtsl3	brown	0.245576	0.883023	0.942304	0.447719	0.0534064	-0.192936	-0.390717	-0.940853	0.525596	-0.8075	-0.142332	0.159908	0.730023
Wdr82	brown	0.326687	0.829921	0.932753	0.348126	0.109815	-0.121954	-0.476699	-0.908111	0.569823	-0.807364	-0.125198	0.222669	0.650002
Acta2	brown	0.17562	0.871247	0.939234	0.432954	0.0760275	-0.19424	-0.395609	-0.933523	0.523864	-0.807312	-0.189475	0.220266	0.716635
Kifap3	yellow	-0.406983	0.184247	0.629417	-0.141311	0.828439	0.464086	-0.691446	-0.448831	0.817848	-0.806938	0.435643	0.199314	0.112123
Flywch2	yellow	-0.180891	-0.0191356	0.597418	-0.591549	0.425032	0.809898	-0.969338	-0.195559	0.967375	-0.806534	0.470545	0.537834	-0.261673
Sec23a	brown	0.140467	0.882924	0.941669	0.489662	0.162734	-0.204269	-0.367957	-0.966388	0.533399	-0.806439	-0.109869	0.0796524	0.776834
Plbd1	brown	-0.14209	0.577949	0.821691	0.16557	0.264133	0.162804	-0.523689	-0.697935	0.688399	-0.806205	0.195606	0.0688192	0.481976
Erbb2	brown	0.118336	0.82616	0.943434	0.363793	0.0365063	-0.0975933	-0.437359	-0.894083	0.588014	-0.805949	-0.164567	0.243044	0.667687
Vasn	brown	0.233314	0.784473	0.929762	0.30169	0.173673	-0.0495441	-0.513714	-0.885126	0.616743	-0.805813	-0.0717102	0.201513	0.616236
S100a13	brown	0.121097	0.560076	0.833636	-0.0261892	-0.101586	0.211687	-0.635155	-0.622078	0.690774	-0.805691	0.0458894	0.373276	0.32676
Grp	brown	0.256017	0.736231	0.924996	0.195679	0.0366299	0.0453761	-0.565587	-0.805131	0.654354	-0.805587	-0.117108	0.355766	0.50717
Ttc28	brown	0.177208	0.893438	0.93837	0.505609	0.189763	-0.21596	-0.356981	-0.963969	0.518888	-0.805583	-0.124691	0.0940071	0.77651
Osbpl8	brown	0.232468	0.810261	0.954631	0.288033	0.0517561	-0.050307	-0.509226	-0.879403	0.617126	-0.805559	-0.131566	0.274665	0.602703
Brdt	brown	0.294357	0.786417	0.94632	0.253125	0.113531	-0.0425694	-0.547727	-0.864818	0.618986	-0.805198	-0.213557	0.417216	0.54181
Trim30a	brown	0.110561	0.56651	0.808412	0.0796826	0.135524	0.184122	-0.57687	-0.653299	0.681254	-0.804925	0.190298	0.14779	0.407127
Rab40b	brown	0.220066	0.886008	0.96648	0.416429	0.0593077	-0.170925	-0.426933	-0.949761	0.553312	-0.804888	-0.227562	0.260555	0.71219
Adamts15	brown	0.144678	0.871613	0.964968	0.424201	0.13859	-0.154734	-0.424455	-0.951551	0.573086	-0.804865	-0.207095	0.236002	0.716254
Selenom	brown	0.172363	0.847404	0.956595	0.369807	0.0370847	-0.119839	-0.451193	-0.913947	0.580748	-0.804766	-0.217426	0.291042	0.671452
Cadm2	brown	0.0816462	0.728384	0.913016	0.247779	0.286559	0.001009	-0.521753	-0.841148	0.642934	-0.8046	-0.114906	0.319357	0.540463
Polr3gl	yellow	0.0486325	0.197792	0.696152	-0.410872	0.272003	0.614795	-0.896757	-0.361293	0.89116	-0.803975	0.33003	0.463856	-0.0495501
Tlr2	brown	0.120221	0.877338	0.936376	0.470957	0.117662	-0.199497	-0.364153	-0.94866	0.526299	-0.803878	-0.127362	0.111983	0.759626
C1galt1c1	brown	0.00840956	0.538583	0.849666	0.0153839	0.269856	0.193592	-0.664848	-0.684871	0.724232	-0.803651	-0.162022	0.619197	0.286861
Lrig3	brown	-0.0861023	0.798169	0.886104	0.49396	0.336891	-0.147815	-0.338461	-0.916905	0.551988	-0.803622	0.0106146	-0.0250366	0.758431
Ghr	brown	0.129782	0.857996	0.961986	0.409603	0.15459	-0.147395	-0.434921	-0.944244	0.576719	-0.803444	-0.237098	0.289526	0.691416
Triqk	brown	0.066738	0.749248	0.913504	0.267593	0.0278954	0.020488	-0.476927	-0.805196	0.635349	-0.803441	-0.0305396	0.191341	0.58304
Gfra3	brown	0.349442	0.623534	0.882865	0.0529603	0.168595	0.131399	-0.686889	-0.738333	0.694988	-0.80337	-0.171645	0.575138	0.340284
Pdgfrl	brown	0.0446115	0.782296	0.916412	0.345149	0.103448	-0.0393781	-0.425277	-0.845533	0.612387	-0.802891	-0.0577713	0.155214	0.64589
Gnaq	brown	-0.15892	0.586366	0.816722	0.248066	0.616399	0.0551662	-0.505616	-0.779079	0.655115	-0.802882	0.0109718	0.246858	0.485495
Tiam2	brown	0.17049	0.7365	0.916987	0.231287	0.103101	0.0113115	-0.520639	-0.820863	0.644137	-0.802772	-0.105784	0.315408	0.533599
Wasf2	brown	-0.172747	0.663536	0.836949	0.364701	0.5376	-0.0170759	-0.422406	-0.83543	0.620889	-0.802753	0.0888613	0.0381013	0.616243
Sorcs2	brown	0.168638	0.896917	0.948018	0.478911	0.098087	-0.217405	-0.36643	-0.959169	0.518901	-0.802655	-0.179027	0.162616	0.759525
Nckap5	brown	0.00939143	0.798484	0.920938	0.378905	0.123704	-0.0964373	-0.405828	-0.880739	0.584498	-0.80257	-0.131906	0.216199	0.658742
Alcam	brown	0.123875	0.878433	0.950379	0.475612	0.216348	-0.198499	-0.388479	-0.968004	0.542788	-0.802569	-0.202208	0.200369	0.744873
C630043F03Rik	yellow	-0.157026	0.0967303	0.673891	-0.475025	0.522911	0.693416	-0.942623	-0.324519	0.950834	-0.802162	0.262763	0.651245	-0.17135
Bicral	brown	0.128515	0.66094	0.889133	0.19175	0.341535	0.0840368	-0.583205	-0.798475	0.686745	-0.801664	-0.0217161	0.289174	0.474739
Npr2	brown	0.176121	0.908228	0.950884	0.505914	0.127684	-0.224643	-0.355836	-0.973686	0.517866	-0.801612	-0.159733	0.116766	0.785117
Dram2	brown	0.061249	0.718736	0.886392	0.231128	0.121263	0.000791374	-0.50001	-0.802615	0.613208	-0.801583	0.00602986	0.169643	0.566449
Rela	brown	0.305177	0.854558	0.957567	0.333657	-0.0370423	-0.111146	-0.476457	-0.902375	0.576997	-0.801523	-0.212501	0.301747	0.652819
Zfp318	brown	-0.0264015	0.800142	0.894228	0.468661	0.366401	-0.141533	-0.360341	-0.912683	0.55945	-0.801276	-0.0239059	0.0343009	0.731443
Fbln2	brown	0.079326	0.818182	0.895672	0.460743	0.221198	-0.157301	-0.377231	-0.914906	0.537612	-0.801092	-0.0373122	0.0401075	0.738872
Trp53inp1	yellow	-0.379375	-0.059655	0.558778	-0.529342	0.667641	0.789267	-0.915771	-0.204328	0.957116	-0.800925	0.514383	0.462874	-0.235745
Tes	yellow	-0.210887	-0.00621759	0.587026	-0.513776	0.571488	0.766705	-0.928706	-0.228009	0.94739	-0.800652	0.454256	0.49811	-0.211106
Prex1	brown	-0.181183	0.681569	0.829502	0.368433	0.363229	-0.013273	-0.374399	-0.802306	0.59595	-0.800466	0.203342	-0.11392	0.651665
Mgp	brown	0.182372	0.903721	0.954175	0.478666	0.0742599	-0.215715	-0.368483	-0.962902	0.521663	-0.800383	-0.183635	0.16062	0.764026
Pitx3	brown	0.19912	0.634237	0.892177	0.0660078	0.104292	0.138001	-0.646657	-0.727325	0.699713	-0.800134	-0.226473	0.601715	0.365538
Cbln4	yellow	-0.360302	-0.0819168	0.496104	-0.512623	0.563595	0.766496	-0.839105	-0.150597	0.894707	-0.79971	0.724218	0.223985	-0.207814
Gxylt2	brown	0.10903	0.820676	0.953811	0.355958	0.199852	-0.0797597	-0.467607	-0.905702	0.611169	-0.799128	-0.215683	0.312767	0.642765
Ctif	brown	0.167618	0.728967	0.866273	0.245641	-0.0662236	-0.014521	-0.456266	-0.766796	0.576294	-0.799075	0.0139399	0.164522	0.561337
Srgn	brown	-0.0621997	0.735742	0.874641	0.352319	0.196544	-0.00801829	-0.389918	-0.808126	0.612211	-0.798949	0.10026	-0.00709159	0.646515
Rarg	yellow	-0.193916	0.205047	0.697305	-0.291015	0.485664	0.582416	-0.820621	-0.408856	0.898263	-0.798788	0.346715	0.362668	0.0301506
Ccbe1	brown	0.104878	0.68618	0.892975	0.175192	0.130322	0.0436417	-0.547728	-0.773531	0.643362	-0.798694	-0.192078	0.477766	0.453759
Fcrls	brown	0.33636	0.822423	0.935091	0.308758	-0.00296892	-0.109547	-0.493309	-0.884614	0.563636	-0.798654	-0.182702	0.309508	0.612604
Bcl7c	yellow	-0.257021	0.109651	0.658318	-0.395477	0.634465	0.667693	-0.874593	-0.340663	0.932511	-0.798484	0.330533	0.505815	-0.0970958
Cldn8	brown	0.152282	0.591865	0.818665	0.0773422	0.0480044	0.134127	-0.571001	-0.670533	0.64596	-0.798082	0.15496	0.176131	0.407789
Phldb1	brown	-0.0390611	0.636059	0.814358	0.208994	0.0446134	0.0621464	-0.44786	-0.710932	0.612106	-0.798076	0.234803	-0.0466532	0.550724
Lpar4	brown	0.190013	0.899376	0.951055	0.487229	0.126423	-0.221126	-0.375568	-0.977514	0.522285	-0.797789	-0.168674	0.135621	0.771662
Fbxl4	brown	0.128173	0.839454	0.883483	0.486401	0.153739	-0.200408	-0.329888	-0.915452	0.495769	-0.797738	0.0317316	-0.0611089	0.767939
Stmn1	yellow	0.0276517	0.157776	0.661606	-0.406954	0.413878	0.580011	-0.896142	-0.367983	0.864523	-0.797716	0.325675	0.495742	-0.0828753
Socs5	brown	0.121228	0.810052	0.954763	0.315187	0.0484294	-0.0600938	-0.482631	-0.882852	0.615653	-0.797709	-0.211407	0.330758	0.619184
Ntn1	yellow	-0.333032	0.00513335	0.592994	-0.500467	0.525352	0.738173	-0.884899	-0.225115	0.930251	-0.797475	0.404964	0.543811	-0.210457
Pdp1	brown	0.11264	0.831093	0.950879	0.368951	0.10597	-0.109242	-0.440555	-0.910683	0.58699	-0.797298	-0.178366	0.259311	0.65721
A930035D04Rik	brown	0.00718268	0.681812	0.851289	0.251579	0.160941	0.0334671	-0.45302	-0.766138	0.616787	-0.797194	0.18009	-0.00898372	0.566953
Iqgap1	brown	-0.104912	0.781907	0.877235	0.470959	0.357854	-0.147138	-0.341418	-0.899311	0.543147	-0.797094	-0.0330841	0.0540253	0.717024
Serpini1	yellow	-0.294936	-0.0530879	0.556239	-0.574902	0.414111	0.794198	-0.91577	-0.168966	0.936163	-0.797085	0.533932	0.462585	-0.25856
P3h4	brown	0.218673	0.804422	0.92047	0.319845	0.0172017	-0.0833398	-0.46303	-0.849424	0.571653	-0.796969	-0.192032	0.321935	0.607947
Rassf4	yellow	-0.0499599	0.171655	0.662282	-0.362767	0.394049	0.567465	-0.82714	-0.345715	0.848151	-0.796909	0.275204	0.554137	-0.0915467
Rnf180	brown	0.287845	0.691226	0.917091	0.128429	0.133668	0.0732042	-0.632504	-0.792966	0.674867	-0.796862	-0.184413	0.499895	0.422269
Cox4i1	brown	0.100486	0.638508	0.849092	0.100293	-0.118258	0.124542	-0.544232	-0.686277	0.647702	-0.796736	0.0833343	0.187154	0.467145
Inppl1	brown	-0.080127	0.74743	0.894639	0.379845	0.330788	-0.0486842	-0.420075	-0.874616	0.619054	-0.796465	-0.0236272	0.0907997	0.670211
Ifitm2	brown	0.249213	0.808285	0.933393	0.297689	-0.0412928	-0.074645	-0.487273	-0.86088	0.585573	-0.796193	-0.18873	0.314531	0.61133
Wdr81	brown	0.165603	0.720029	0.826322	0.311159	0.0517417	-0.0373023	-0.406005	-0.767108	0.546626	-0.796167	0.182387	-0.0707751	0.625495
Hs3st3b1	yellow	-0.12836	0.0628746	0.630305	-0.485202	0.555364	0.679489	-0.931105	-0.296497	0.916269	-0.796116	0.256367	0.67478	-0.194087
Zfp383	brown	0.196139	0.702243	0.91825	0.150462	0.032925	0.085967	-0.594835	-0.783876	0.676472	-0.796071	-0.115269	0.376315	0.475972
Prkar1a	brown	0.287465	0.788794	0.954842	0.22372	0.062904	-0.0276315	-0.558712	-0.861522	0.630284	-0.795248	-0.240531	0.438826	0.537961
Myo6	brown	-0.0346046	0.669737	0.896644	0.187445	0.155938	0.104199	-0.536275	-0.769523	0.69474	-0.795146	-0.0241838	0.256016	0.50433
Mmaa	yellow	-0.0434743	0.306021	0.735473	-0.258108	0.259391	0.470032	-0.774526	-0.446648	0.821872	-0.795057	0.133082	0.540083	0.0629143
Lrfn5	brown	0.196147	0.805921	0.914098	0.341476	-0.00876999	-0.103068	-0.447453	-0.863728	0.557717	-0.794717	-0.166535	0.26744	0.63486
Oxct1	brown	0.273928	0.882033	0.959058	0.416254	0.0913999	-0.168439	-0.43565	-0.951617	0.551593	-0.794657	-0.179042	0.200223	0.714528
Sdr39u1	brown	0.0560416	0.789445	0.856953	0.450044	0.175187	-0.158647	-0.331665	-0.861282	0.507911	-0.794651	0.0434298	-0.0218755	0.71415
Serf2	brown	0.263915	0.855756	0.934148	0.381694	-0.0436454	-0.146566	-0.419941	-0.892331	0.538077	-0.794597	-0.179921	0.237588	0.677987
E130311K13Rik	brown	0.184961	0.607258	0.844284	0.0510106	0.090283	0.145418	-0.606837	-0.694981	0.677618	-0.794537	0.0473054	0.279302	0.408992
Rnh1	yellow	0.0328443	0.2987	0.734528	-0.303786	0.102979	0.529172	-0.802251	-0.405552	0.844999	-0.794522	0.257979	0.423721	0.0538842
Phldb2	brown	0.282266	0.889893	0.963689	0.425917	0.0915356	-0.183798	-0.430827	-0.960977	0.546795	-0.794158	-0.220318	0.242391	0.713174
B2m	brown	0.198893	0.891056	0.955037	0.437666	0.0211263	-0.182761	-0.396106	-0.942414	0.536044	-0.794062	-0.182593	0.178472	0.739279
Samd14	yellow	-0.444069	0.0888248	0.585149	-0.277511	0.58913	0.62576	-0.721128	-0.300147	0.862959	-0.794043	0.570444	0.165901	-0.00120506
Aldh1l2	brown	0.156152	0.746025	0.929566	0.228747	0.122374	0.0195383	-0.53129	-0.819273	0.64935	-0.794019	-0.118147	0.33059	0.522675
Edil3	brown	0.30015	0.880338	0.948884	0.415802	0.0398209	-0.179331	-0.418886	-0.936356	0.532466	-0.793969	-0.201261	0.238889	0.697444
Abr	yellow	-0.257072	0.228835	0.652624	-0.187957	0.432312	0.504251	-0.67986	-0.404614	0.820869	-0.793845	0.470455	0.148329	0.116174
Dipk2a	brown	0.286127	0.877338	0.963192	0.384617	0.0685657	-0.165941	-0.455796	-0.944006	0.551783	-0.793765	-0.236888	0.287108	0.684665
Pthlh	brown	0.219232	0.694956	0.924165	0.130623	0.171865	0.0615224	-0.628723	-0.800898	0.676116	-0.793613	-0.28554	0.595872	0.424411
Ppp4r1l-ps	brown	0.179047	0.82667	0.923729	0.395401	0.242607	-0.136948	-0.430806	-0.912302	0.564689	-0.793546	-0.164766	0.223316	0.676131
A430103D13Rik	brown	0.051186	0.570708	0.825233	0.0766517	0.25331	0.140869	-0.594786	-0.69131	0.664411	-0.793542	0.0859852	0.272187	0.376505
P2ry6	brown	0.197014	0.60832	0.832752	0.0997862	0.115693	0.127008	-0.590474	-0.700936	0.658969	-0.793477	0.0709577	0.232114	0.431545
Fkbp10	brown	0.131392	0.883988	0.952891	0.453709	0.0680317	-0.178162	-0.381324	-0.943708	0.543177	-0.792979	-0.179238	0.167535	0.745859
Parm1	brown	0.103137	0.851345	0.927105	0.441527	0.125781	-0.182749	-0.381884	-0.923865	0.529165	-0.792964	-0.207189	0.232282	0.709049
Gm5817	brown	0.190627	0.740458	0.913028	0.28171	0.231332	-6.36447e-05	-0.524049	-0.848884	0.640872	-0.792882	-0.125377	0.302594	0.556849
Snrk	brown	0.0245498	0.868262	0.90213	0.53433	0.1677	-0.227295	-0.294931	-0.943853	0.493616	-0.792869	-0.0473438	-0.0295547	0.810953
Adcy6	brown	0.0900591	0.763746	0.845899	0.43402	0.219399	-0.139495	-0.356833	-0.861741	0.521529	-0.792796	-0.0349301	0.080108	0.688809
Plcl1	brown	0.177751	0.820904	0.907662	0.362906	0.0579969	-0.126418	-0.405669	-0.866289	0.538421	-0.792722	-0.0835123	0.164698	0.652732
Zfp267	brown	-0.180113	0.60796	0.833961	0.258206	0.569977	0.0790849	-0.490101	-0.783026	0.678165	-0.792631	0.0797009	0.125026	0.529108
9430083A17Rik	brown	0.217258	0.773544	0.863217	0.389565	0.169325	-0.125226	-0.418204	-0.858469	0.529011	-0.79246	-0.0547589	0.126688	0.661746
Wwtr1	brown	-0.0227241	0.810147	0.912142	0.455038	0.365552	-0.149038	-0.384648	-0.932845	0.56446	-0.792387	-0.11977	0.140975	0.712402
Pmepa1	brown	0.202545	0.872321	0.961428	0.4064	0.082553	-0.156016	-0.437035	-0.942001	0.562277	-0.792183	-0.239701	0.269622	0.703498
Asah1	brown	0.124483	0.892392	0.946017	0.476858	0.0541033	-0.194643	-0.35094	-0.940859	0.525696	-0.792135	-0.143367	0.113913	0.762828
Slc2a13	brown	0.226477	0.908319	0.952955	0.477732	0.0848436	-0.229616	-0.377948	-0.9709	0.511551	-0.79175	-0.217887	0.190513	0.760393
Ctnnb1	yellow	-0.299069	0.0495327	0.608873	-0.403059	0.711374	0.662034	-0.870349	-0.313439	0.914477	-0.791717	0.341902	0.522784	-0.131698
Dnm1	brown	0.0925542	0.689396	0.883214	0.188291	0.00674448	0.0610195	-0.533186	-0.768646	0.643889	-0.791391	-0.0344295	0.239978	0.527137
Sim2	brown	0.00606835	0.722758	0.889278	0.280169	0.18824	0.003481	-0.475404	-0.813867	0.623778	-0.791338	-0.0211638	0.162186	0.591614
Gm527	yellow	-0.303269	0.325315	0.728206	-0.121424	0.435423	0.438513	-0.678439	-0.485528	0.814643	-0.791007	0.275635	0.282738	0.173957
Mapk8ip3	brown	-0.236248	0.636771	0.814452	0.324307	0.413582	0.0503923	-0.389466	-0.761545	0.634544	-0.790942	0.219065	-0.0951264	0.608332
Serpine2	brown	0.214859	0.876596	0.951755	0.4439	0.123068	-0.176489	-0.408497	-0.950863	0.547151	-0.79068	-0.196958	0.205948	0.723038
Rcor1	brown	-0.0355934	0.791903	0.8878	0.469656	0.406648	-0.162344	-0.371149	-0.927895	0.546066	-0.790525	-0.0948595	0.111802	0.714942
Rhoq	brown	0.237913	0.897064	0.957978	0.461322	0.11669	-0.204549	-0.40399	-0.968256	0.532269	-0.789977	-0.246948	0.241727	0.736598
Phyh	yellow	-0.324841	-0.0574512	0.537178	-0.54754	0.461461	0.811961	-0.878294	-0.14744	0.935762	-0.789899	0.636978	0.322016	-0.22769
Fstl1	brown	0.21696	0.908082	0.961673	0.472818	0.092741	-0.218541	-0.387889	-0.974217	0.524671	-0.789549	-0.234903	0.211371	0.754512
Smad7	brown	0.169489	0.652296	0.884448	0.127641	0.22278	0.106686	-0.601026	-0.763988	0.683494	-0.789317	-0.0372611	0.328944	0.439083
Rnf103	brown	-0.0178566	0.74848	0.865487	0.383618	0.205103	-0.05529	-0.377711	-0.831536	0.574572	-0.789315	0.0508708	0.0199771	0.659916
Kcnma1	brown	0.11123	0.860157	0.91105	0.481978	0.165101	-0.221581	-0.34907	-0.946962	0.499637	-0.789281	-0.107193	0.0782239	0.759701
Pttg1ip	brown	0.215707	0.809581	0.947833	0.324357	0.136721	-0.0738321	-0.500499	-0.896322	0.609869	-0.789254	-0.242565	0.358993	0.614279
Mgll	brown	0.228412	0.876568	0.952148	0.388934	-0.0085931	-0.160678	-0.420887	-0.917335	0.53773	-0.789216	-0.187055	0.223826	0.6939
Pcsk6	brown	0.189481	0.910429	0.957432	0.484828	0.0963552	-0.223009	-0.366879	-0.969354	0.518338	-0.788905	-0.201701	0.167946	0.76414
Zbtb34	brown	0.172073	0.521682	0.81379	-0.035467	0.0584827	0.230427	-0.665256	-0.609781	0.699556	-0.788777	-0.0814023	0.552581	0.259087
Stard13	brown	0.0549253	0.844278	0.903181	0.484966	0.253492	-0.213608	-0.345991	-0.941705	0.50547	-0.788751	-0.101949	0.0823149	0.749876
Plagl1	brown	0.172404	0.902403	0.946403	0.49094	0.121257	-0.238967	-0.36067	-0.970066	0.504242	-0.788687	-0.226495	0.197249	0.759429
Ddr2	brown	-0.119701	0.641677	0.840013	0.31217	0.563127	0.00457816	-0.478772	-0.826794	0.638209	-0.788243	-0.0326519	0.208146	0.554277
Cd68	brown	-0.119201	0.605252	0.822937	0.211137	0.276559	0.100874	-0.461416	-0.713014	0.655894	-0.788152	0.131975	0.11625	0.481461
Sirpa	brown	0.169369	0.782573	0.940126	0.255625	0.099343	-0.0306145	-0.517952	-0.856817	0.623844	-0.788012	-0.216647	0.370264	0.57594
Tnnc1	brown	0.135852	0.825921	0.918679	0.383076	0.101117	-0.15	-0.411225	-0.888083	0.537396	-0.78769	-0.22061	0.297716	0.652153
Prokr2	yellow	0.0834256	0.226659	0.730294	-0.39275	0.349929	0.561497	-0.914665	-0.409485	0.883171	-0.787421	0.079118	0.74404	-0.0941479
Kat6b	brown	0.309915	0.872468	0.957688	0.391629	0.125458	-0.171106	-0.462332	-0.949235	0.549081	-0.787377	-0.261113	0.313369	0.676713
Anxa2	brown	0.344177	0.810935	0.943885	0.282614	0.0625022	-0.0775229	-0.529125	-0.877435	0.593808	-0.787357	-0.292491	0.447406	0.574036
Cdh3	yellow	-0.0336664	0.257509	0.71588	-0.255988	0.524428	0.511347	-0.816713	-0.455548	0.863775	-0.787312	0.202922	0.492279	0.033709
Trim12c	yellow	-0.330418	-0.0254281	0.546964	-0.466161	0.704865	0.732972	-0.852518	-0.217712	0.91147	-0.787253	0.599583	0.311911	-0.182639
Fat1	brown	0.199071	0.904317	0.934771	0.514743	0.136806	-0.247603	-0.346983	-0.970809	0.491293	-0.78685	-0.186136	0.134909	0.779709
Fcer1g	brown	0.262922	0.879766	0.939758	0.430189	-0.000254683	-0.17751	-0.39492	-0.923007	0.526563	-0.786624	-0.140482	0.145215	0.72354
Vamp4	brown	0.0371425	0.770045	0.899242	0.332483	0.0378375	-0.0532243	-0.41512	-0.833668	0.584477	-0.786433	-0.0500957	0.147065	0.631126
Nrk	brown	0.0954642	0.832285	0.893662	0.494257	0.356866	-0.1943	-0.354834	-0.936599	0.518336	-0.786207	-0.0799177	0.0604181	0.747386
Adcy4	yellow	-0.430222	-0.0359425	0.544905	-0.499494	0.527381	0.739284	-0.841238	-0.19044	0.904191	-0.786131	0.498105	0.425533	-0.195821
Klf11	brown	-0.0134958	0.683074	0.834731	0.299901	0.159022	0.00946899	-0.418647	-0.773449	0.596449	-0.785983	0.107639	0.0295439	0.590495
Chst11	brown	0.198978	0.609884	0.902279	0.0137766	0.11827	0.171268	-0.697511	-0.727616	0.730491	-0.785902	-0.223095	0.630185	0.320513
Tnrc6c	brown	0.228034	0.62762	0.85982	0.135412	0.181303	0.121237	-0.605125	-0.735449	0.672937	-0.785592	-0.0200577	0.330704	0.41667
Pid1	brown	0.253214	0.884159	0.961441	0.410324	0.0432174	-0.17263	-0.426609	-0.939021	0.546736	-0.785472	-0.281094	0.317409	0.690891
Plcb3	brown	0.0101395	0.734208	0.866612	0.302134	0.0125928	-0.0596972	-0.428703	-0.813299	0.563626	-0.78523	-0.021729	0.130302	0.618409
Itgb8	brown	0.00110616	0.669419	0.80758	0.289753	0.203708	-0.0447979	-0.390712	-0.759919	0.548947	-0.785121	0.0940388	0.0779559	0.554886
Ncor1	brown	-0.120888	0.578792	0.810427	0.217858	0.568853	0.0869016	-0.510196	-0.753546	0.660074	-0.784983	0.0251481	0.235795	0.46581
Igfbp4	brown	0.129297	0.857666	0.936201	0.444779	0.154241	-0.150982	-0.393356	-0.933693	0.557292	-0.784977	-0.136843	0.126671	0.736919
Wdr13	brown	-0.0475494	0.73663	0.876897	0.39811	0.373402	-0.0701692	-0.412415	-0.870788	0.59624	-0.784974	-0.0673727	0.143486	0.650632
Marcks	brown	0.271214	0.88096	0.937671	0.455506	0.170036	-0.223359	-0.40352	-0.966771	0.513996	-0.784879	-0.220753	0.222637	0.724773
Pogk	yellow	-0.14767	0.0524476	0.595424	-0.520391	0.216539	0.689342	-0.878264	-0.214019	0.8694	-0.784721	0.361734	0.56891	-0.204134
Tmem198b	brown	0.15114	0.640988	0.826782	0.158883	-0.0083436	0.084271	-0.52173	-0.712084	0.62147	-0.784692	0.161562	0.0567704	0.508151
Klhl28	brown	0.0985848	0.745521	0.931247	0.270311	0.231793	0.00169247	-0.526818	-0.856206	0.653116	-0.784623	-0.198117	0.377947	0.546589
Rabac1	brown	0.198945	0.835461	0.929569	0.347315	-0.0529816	-0.119402	-0.432498	-0.87198	0.550187	-0.784315	-0.194658	0.265636	0.655157
Bmpr1b	yellow	-0.198868	0.09283	0.651082	-0.434197	0.61788	0.650835	-0.905877	-0.333567	0.916328	-0.784278	0.212083	0.671337	-0.157321
Scai	brown	0.0374875	0.713876	0.8604	0.376083	0.517991	-0.0791399	-0.449228	-0.876118	0.588222	-0.78416	-0.0787448	0.195162	0.609574
Lonrf1	brown	0.261961	0.701924	0.893168	0.143693	0.0175758	0.0311635	-0.57471	-0.768269	0.62211	-0.784074	-0.181445	0.457481	0.449875
Frem2	brown	0.341633	0.835388	0.9461	0.334679	0.102112	-0.126959	-0.499634	-0.914908	0.568454	-0.783817	-0.27166	0.378504	0.61883
Cthrc1	brown	0.239281	0.896012	0.958355	0.439326	0.0764276	-0.207149	-0.404649	-0.956944	0.525606	-0.783695	-0.27305	0.281711	0.716899
Trp73	brown	0.277073	0.479612	0.817104	-0.142676	0.0646305	0.291254	-0.762467	-0.59563	0.74571	-0.783437	0.00464764	0.51631	0.204363
Nfic	brown	0.0201541	0.819013	0.882678	0.506663	0.392422	-0.1909	-0.336563	-0.92918	0.518377	-0.783432	-0.0741442	0.0495376	0.749923
Mapre3	brown	0.0867294	0.722703	0.851375	0.310593	0.102929	-0.0277397	-0.408381	-0.78785	0.577457	-0.783334	0.112533	0.00167878	0.611015
Cnot6	brown	-0.00152187	0.792896	0.855395	0.474245	0.197018	-0.165952	-0.310946	-0.882791	0.506948	-0.783076	0.0719362	-0.0917641	0.744815
Ahnak	brown	0.294135	0.857067	0.94255	0.382138	0.0640337	-0.155078	-0.443082	-0.916909	0.546713	-0.783029	-0.237189	0.298975	0.663159
Stard9	brown	0.0941951	0.790427	0.844297	0.473415	0.280346	-0.180451	-0.314275	-0.878534	0.493182	-0.782942	0.0726545	-0.073145	0.725354
Pja2	brown	0.118399	0.817512	0.940411	0.364195	0.142832	-0.119785	-0.456848	-0.914821	0.580112	-0.782901	-0.24611	0.326654	0.644282
Smim10l1	brown	-0.0227995	0.507457	0.817356	-0.0100353	0.294677	0.211428	-0.648524	-0.663488	0.721806	-0.782541	0.0340175	0.388026	0.302448
Cd81	brown	0.148822	0.896572	0.951249	0.469552	0.067879	-0.202962	-0.368764	-0.955064	0.526772	-0.78243	-0.203428	0.166786	0.76103
Rraga	yellow	-0.303426	-0.0147015	0.552784	-0.451514	0.705963	0.696519	-0.859987	-0.238929	0.898304	-0.781883	0.438343	0.475093	-0.189553
Col4a5	brown	0.203226	0.883091	0.952521	0.444233	0.140427	-0.197247	-0.410237	-0.965338	0.534321	-0.781871	-0.239765	0.237127	0.72651
Unc45b	brown	0.133811	0.831198	0.924762	0.395345	0.133065	-0.146013	-0.408989	-0.89499	0.546144	-0.781655	-0.243879	0.312337	0.655213
Col3a1	brown	0.23747	0.919248	0.958527	0.489915	0.0899246	-0.238127	-0.37328	-0.980295	0.508324	-0.781241	-0.243009	0.198564	0.767734
Zfp637	yellow	-0.00173537	0.0628015	0.630289	-0.56396	0.235929	0.727927	-0.954763	-0.230006	0.914576	-0.78124	0.279965	0.682022	-0.238699
Adamts3	brown	-0.0545341	0.819807	0.879396	0.472233	0.136115	-0.16234	-0.298531	-0.879697	0.511261	-0.78123	0.00725284	-0.0334116	0.749437
Rora	brown	0.132251	0.865393	0.917058	0.479208	0.217834	-0.204787	-0.353192	-0.939591	0.510235	-0.78103	-0.120984	0.100746	0.743332
Serhl	yellow	-0.280277	0.0645334	0.57448	-0.38338	0.416634	0.660883	-0.782225	-0.24995	0.856357	-0.780865	0.551955	0.25427	-0.0832851
Tmem117	brown	-0.0826092	0.593727	0.864482	0.114282	0.313606	0.166187	-0.578475	-0.707338	0.71555	-0.780861	-0.117201	0.455998	0.38414
Mblac2	brown	0.111446	0.740944	0.901364	0.29572	0.218067	-0.0181621	-0.493549	-0.847299	0.621374	-0.780472	-0.056434	0.187348	0.591663
Pknox2	yellow	-0.276213	-0.00406778	0.542532	-0.496182	0.385437	0.691642	-0.822552	-0.18627	0.857852	-0.780028	0.488382	0.441242	-0.207458
Ano6	brown	0.113095	0.904388	0.936778	0.517577	0.0829972	-0.232788	-0.321481	-0.959737	0.50034	-0.779923	-0.158233	0.083228	0.797073
Mospd1	brown	-0.129382	0.735055	0.851844	0.445003	0.359423	-0.119798	-0.3559	-0.869061	0.550694	-0.779902	-0.061817	0.110308	0.673557
Arfip2	brown	0.128606	0.857425	0.910269	0.471032	0.0709031	-0.175167	-0.337269	-0.909795	0.521081	-0.779833	-0.0709676	0.033752	0.759201
Ccdc106	brown	0.343678	0.812603	0.923546	0.3157	0.0218497	-0.113099	-0.492878	-0.876604	0.553474	-0.779635	-0.236475	0.361318	0.59696
Lcp1	brown	-0.188883	0.580034	0.811099	0.161753	0.174309	0.14004	-0.469951	-0.668908	0.666617	-0.77921	0.141475	0.118134	0.461799
Syt13	brown	0.173088	0.794868	0.940517	0.295542	0.0740919	-0.0543385	-0.503467	-0.871873	0.607541	-0.77898	-0.265982	0.395569	0.591608
Btbd9	yellow	-0.463736	-0.032482	0.519317	-0.458543	0.521641	0.735742	-0.774857	-0.165417	0.881214	-0.778898	0.696849	0.178854	-0.154584
Gdi1	brown	0.318328	0.819362	0.910344	0.361825	0.161493	-0.146209	-0.465598	-0.906516	0.542005	-0.778868	-0.169359	0.236547	0.653904
Celf4	brown	0.0758454	0.846058	0.892516	0.491794	0.127041	-0.202886	-0.312118	-0.906672	0.492808	-0.778797	-0.0857221	0.0634326	0.743316
Insyn2b	brown	0.105675	0.722885	0.918659	0.211241	0.152207	0.0236246	-0.53907	-0.822717	0.652309	-0.778776	-0.188685	0.394532	0.515159
Tm9sf3	yellow	-0.312596	0.223408	0.682932	-0.233559	0.540671	0.483699	-0.743547	-0.432437	0.830911	-0.778754	0.163509	0.523727	0.0337499
4833417J20Rik	brown	0.0107223	0.581264	0.813582	0.144715	0.343659	0.108504	-0.561776	-0.71938	0.654612	-0.778598	0.0153023	0.261633	0.443907
Thra	brown	0.124035	0.902787	0.942629	0.510429	0.141371	-0.231713	-0.341297	-0.970986	0.509229	-0.778442	-0.1909	0.122615	0.788983
Nedd4	yellow	-0.373633	0.104969	0.605194	-0.278156	0.775613	0.552747	-0.771617	-0.367147	0.847692	-0.777922	0.324578	0.432838	-0.0371997
Cdh15	brown	0.0643911	0.794847	0.884029	0.382671	0.0730518	-0.149744	-0.379158	-0.858201	0.51522	-0.777653	-0.174279	0.243498	0.650748
Fbxo25	yellow	-0.229953	0.0507479	0.595566	-0.437995	0.477986	0.700803	-0.848888	-0.240984	0.90146	-0.777389	0.378893	0.497743	-0.156914
Myh3	brown	0.162197	0.856066	0.915349	0.434848	0.0824176	-0.19973	-0.369244	-0.90827	0.501414	-0.777088	-0.218666	0.242385	0.695725
Nfib	brown	0.165573	0.905278	0.939406	0.526693	0.189751	-0.248853	-0.34274	-0.983216	0.500709	-0.776913	-0.210302	0.141021	0.788562
Auts2	yellow	-0.49182	0.0971117	0.56243	-0.197755	0.744791	0.513145	-0.677183	-0.358059	0.803122	-0.776659	0.464505	0.213188	0.0413534
Leprot	brown	0.176323	0.756335	0.891284	0.347772	0.335749	-0.089642	-0.472984	-0.885513	0.584058	-0.776266	-0.107267	0.214352	0.611598
Sh3gl3	yellow	-0.0466763	0.156436	0.678103	-0.423778	0.370632	0.617968	-0.89828	-0.335102	0.883561	-0.776136	0.137626	0.71726	-0.136324
Zbtb20	blue	0.129272	0.87893	0.91108	0.526202	0.206877	-0.258962	-0.328301	-0.964969	0.478117	-0.776047	-0.169106	0.111947	0.775639
Fat3	brown	0.197986	0.843276	0.924649	0.389553	0.0639309	-0.173263	-0.413476	-0.903429	0.5217	-0.775486	-0.258732	0.320775	0.655917
Tspyl1	yellow	0.153381	0.365387	0.771716	-0.210148	0.411001	0.386424	-0.827875	-0.551146	0.806643	-0.775166	-0.0157493	0.643515	0.0898986
Pdpn	brown	0.230528	0.85931	0.917271	0.41268	0.0474229	-0.195803	-0.37948	-0.904444	0.502539	-0.775072	-0.179454	0.210669	0.686363
Ms4a6d	brown	0.0904441	0.667227	0.846329	0.219906	0.184282	0.0384893	-0.489477	-0.764128	0.616796	-0.774957	0.0653797	0.135993	0.516097
Cacna2d1	brown	0.114495	0.865496	0.924192	0.501563	0.250887	-0.222518	-0.358258	-0.963584	0.514743	-0.774898	-0.220806	0.194404	0.743818
Tnks1bp1	brown	0.1499	0.907009	0.925147	0.530459	0.0802664	-0.250987	-0.305808	-0.957034	0.480556	-0.774839	-0.139665	0.0570591	0.799967
Acp2	yellow	-0.44195	-0.0374407	0.529025	-0.432542	0.733578	0.731294	-0.810632	-0.20484	0.904748	-0.774583	0.541672	0.343232	-0.167779
Synpr	yellow	0.0048818	0.0437433	0.616016	-0.55252	0.3939	0.710302	-0.962081	-0.251712	0.909843	-0.774557	0.323692	0.635703	-0.242294
Sec16a	blue	0.0639522	0.840813	0.879765	0.477028	0.027009	-0.192436	-0.300232	-0.885744	0.486067	-0.774265	-0.013985	-0.0285919	0.759407
Gab2	yellow	0.25124	0.373501	0.777276	-0.262034	0.181752	0.42438	-0.834678	-0.500038	0.813025	-0.77399	0.0174624	0.632924	0.0661887
Sdc4	brown	-0.227056	0.660294	0.833096	0.356929	0.508677	0.00194418	-0.401051	-0.805537	0.621388	-0.773641	0.0129854	0.105411	0.597855
Rnase4	brown	0.146093	0.892446	0.93979	0.476926	0.0472374	-0.217628	-0.353633	-0.945786	0.506894	-0.77359	-0.199006	0.15992	0.755292
Elmo2	brown	-0.0286809	0.518121	0.820065	-0.0186702	0.193016	0.269954	-0.610924	-0.600917	0.739091	-0.773545	0.0601957	0.357202	0.298765
Cntn1	brown	0.0801325	0.572439	0.839967	0.0718781	0.337782	0.136995	-0.63676	-0.724863	0.688799	-0.773518	-0.054916	0.396163	0.374892
Dennd2c	brown	0.208961	0.866069	0.92533	0.448518	0.0734392	-0.176191	-0.375283	-0.926336	0.525749	-0.773493	-0.114661	0.0965558	0.73422
Foxd3	brown	0.349087	0.80186	0.930372	0.263406	-0.0530662	-0.0630429	-0.511816	-0.853142	0.585657	-0.773121	-0.248327	0.388699	0.575399
Hivep1	brown	-0.0459629	0.677298	0.84637	0.299559	0.263938	-0.00657394	-0.447053	-0.809568	0.602787	-0.773039	0.068687	0.0631912	0.583816
Cryab	brown	0.184675	0.874136	0.937559	0.435486	0.0615001	-0.198597	-0.383251	-0.929959	0.516324	-0.772935	-0.252128	0.261736	0.705991
Tecrl	brown	0.13434	0.809842	0.914036	0.350644	0.0708005	-0.140536	-0.434616	-0.885509	0.538965	-0.772689	-0.203941	0.282759	0.636553
Selenon	brown	0.123849	0.840164	0.890378	0.459091	0.0426111	-0.194263	-0.33922	-0.902243	0.497418	-0.772329	-0.0653723	0.030754	0.749656
Tmem132c	yellow	-0.408621	-0.100239	0.516318	-0.567732	0.571096	0.81728	-0.886633	-0.138206	0.938108	-0.772264	0.618395	0.35592	-0.259337
Arhgef26	brown	0.0612918	0.760052	0.839631	0.374147	0.0737235	-0.148725	-0.348592	-0.821675	0.491613	-0.771931	-0.079351	0.153421	0.6406
Prss35	brown	0.272362	0.884252	0.954919	0.414038	0.0603874	-0.190564	-0.421456	-0.94631	0.5338	-0.771931	-0.291509	0.313645	0.692534
C1qtnf1	brown	0.230364	0.739819	0.83364	0.323275	0.0546718	-0.0994183	-0.421439	-0.810921	0.512222	-0.771702	0.0154981	0.0733193	0.62564
Itpripl2	brown	0.198865	0.920396	0.950924	0.500724	0.0467992	-0.246259	-0.346818	-0.971495	0.494627	-0.771669	-0.234608	0.170979	0.778055
Ebf4	brown	0.136148	0.844932	0.885261	0.438791	-0.0535152	-0.189162	-0.327862	-0.877496	0.482045	-0.771368	-0.0473417	0.0194993	0.74199
Tmcc2	yellow	-0.397081	-0.00972848	0.544049	-0.461341	0.392238	0.725142	-0.794587	-0.187479	0.884991	-0.771331	0.585731	0.280666	-0.152283
F13a1	brown	0.203575	0.909603	0.937413	0.510339	0.0961932	-0.235734	-0.337066	-0.961819	0.496941	-0.771311	-0.15564	0.0832835	0.786452
Ikbip	brown	0.240337	0.893202	0.949351	0.430642	-0.0089581	-0.204483	-0.396358	-0.941109	0.513761	-0.771148	-0.257408	0.25254	0.718811
Smarcc2	brown	0.127358	0.896234	0.913124	0.54977	0.123315	-0.250203	-0.290935	-0.956079	0.480902	-0.771089	-0.111012	0.0136261	0.811276
Mpc2	brown	0.0907525	0.69447	0.879116	0.24258	0.236113	0.0137916	-0.517212	-0.798184	0.620532	-0.770974	-0.181824	0.39847	0.497137
Ncam1	brown	0.0765174	0.890532	0.90966	0.549936	0.169929	-0.272797	-0.287079	-0.962325	0.466938	-0.770832	-0.161229	0.0756662	0.799214
Ptprs	brown	-0.164187	0.682102	0.829852	0.389647	0.49889	-0.0689906	-0.388378	-0.841006	0.579301	-0.770628	-0.0508616	0.144373	0.619951
Foxj2	brown	0.212141	0.857992	0.928616	0.425143	0.108219	-0.152926	-0.397004	-0.906247	0.537222	-0.770604	-0.189176	0.209486	0.693131
Nudt3	brown	-0.112086	0.712045	0.85312	0.366028	0.283772	-0.032636	-0.38204	-0.817652	0.598278	-0.770352	-0.0193725	0.094131	0.638449
B3galt1	yellow	-0.293578	0.21659	0.656428	-0.177223	0.717908	0.476122	-0.711247	-0.444918	0.816956	-0.770338	0.36165	0.268458	0.0830863
Osbp	brown	0.100752	0.90227	0.926599	0.535292	0.12808	-0.245457	-0.301722	-0.957624	0.488659	-0.769954	-0.178048	0.0952796	0.795607
Scamp5	brown	0.141141	0.771237	0.869606	0.338749	0.0117867	-0.0708466	-0.386976	-0.804208	0.552194	-0.769946	-0.0229458	0.104715	0.631062
Ntm	brown	0.15488	0.875344	0.944407	0.452149	0.150137	-0.198404	-0.386717	-0.954501	0.531706	-0.769851	-0.266697	0.256352	0.723089
Car6	yellow	-0.152927	0.0186426	0.580694	-0.538253	0.31066	0.715685	-0.903939	-0.205274	0.888346	-0.769792	0.337224	0.600851	-0.225386
Tram2	brown	0.102788	0.835133	0.904926	0.436438	0.0999414	-0.158168	-0.354067	-0.89055	0.527771	-0.769651	-0.1202	0.12542	0.707338
Rflna	brown	0.29483	0.81122	0.92692	0.304426	0.00957361	-0.111839	-0.475743	-0.869422	0.558605	-0.769586	-0.289362	0.423631	0.578229
Sema3c	brown	0.188713	0.88285	0.946121	0.444258	0.0990001	-0.209682	-0.390932	-0.950589	0.519738	-0.769585	-0.286799	0.285402	0.713893
Cox7a2l	yellow	-0.0520404	0.125825	0.607668	-0.448421	0.079888	0.63636	-0.810696	-0.23409	0.824688	-0.768912	0.403975	0.42037	-0.112471
Gpr153	brown	0.230482	0.932009	0.946888	0.522967	0.0692262	-0.270439	-0.332093	-0.982414	0.478572	-0.768842	-0.233945	0.151811	0.793944
Vcam1	brown	0.108304	0.786777	0.90823	0.371853	0.209359	-0.081605	-0.446638	-0.884636	0.586714	-0.768796	-0.11568	0.167604	0.659842
Trak1	brown	0.0876565	0.766236	0.859525	0.352654	0.0221905	-0.0817412	-0.361457	-0.812904	0.541127	-0.768512	0.0521492	-0.00196956	0.661324
Pxylp1	brown	0.307579	0.878973	0.945313	0.406133	0.0705411	-0.183602	-0.42114	-0.933257	0.5256	-0.768395	-0.231929	0.256191	0.687133
Dusp27	brown	-0.116564	0.662459	0.811849	0.335864	0.338158	-0.00110351	-0.385887	-0.757938	0.589242	-0.768078	0.0514899	0.0829161	0.576696
Cpe	brown	0.430433	0.826403	0.931083	0.272723	-0.0532246	-0.115601	-0.506084	-0.866485	0.547477	-0.767884	-0.281232	0.421816	0.570338
Angptl4	yellow	-0.0927914	0.0345794	0.601494	-0.547238	0.3138	0.709771	-0.932057	-0.226183	0.894237	-0.767683	0.296291	0.649842	-0.235397
Slc30a4	brown	0.182142	0.915039	0.941953	0.501652	0.0527704	-0.250529	-0.337368	-0.964224	0.485534	-0.767475	-0.230498	0.165814	0.775227
Arsj	brown	0.26928	0.885221	0.957629	0.415405	0.0586631	-0.181965	-0.425362	-0.945545	0.537006	-0.766703	-0.278939	0.295755	0.693013
Fam174a	brown	0.0717356	0.647006	0.813769	0.20646	0.117719	0.0402949	-0.464717	-0.721186	0.58821	-0.766518	0.07884	0.124225	0.506593
Mrc1	brown	0.125162	0.913287	0.934863	0.524626	0.0673925	-0.254213	-0.307837	-0.964927	0.483341	-0.766481	-0.173335	0.0814389	0.80152
Hpse	brown	0.326221	0.816738	0.884534	0.36382	0.0053672	-0.129868	-0.414662	-0.851316	0.514072	-0.766337	-0.10652	0.165074	0.650936
Pde8b	brown	0.162616	0.648454	0.86331	0.12741	0.0810888	0.0728333	-0.561469	-0.729839	0.636088	-0.766038	-0.118088	0.413002	0.414298
Adgre5	brown	0.0138979	0.780428	0.841934	0.438496	0.0832259	-0.141017	-0.319325	-0.835739	0.496957	-0.765986	0.0228596	-0.0360903	0.722396
Reps2	brown	0.225097	0.864995	0.937917	0.408478	0.0158547	-0.171954	-0.401543	-0.915685	0.529717	-0.765941	-0.277466	0.305439	0.68115
Cdh4	brown	0.148307	0.726006	0.894896	0.245762	0.195243	-0.0460351	-0.521918	-0.830268	0.594458	-0.765863	-0.31316	0.516453	0.505759
Rps3a1	brown	0.0869489	0.846832	0.897186	0.482016	0.211555	-0.201095	-0.324104	-0.921565	0.50418	-0.765765	-0.104447	0.0768772	0.736531
Gabra4	brown	0.0278345	0.799889	0.911361	0.389541	0.218554	-0.108406	-0.404647	-0.886933	0.57148	-0.765505	-0.185957	0.233427	0.66125
Tubb2b	brown	0.291661	0.837445	0.903757	0.379987	0.0477947	-0.200937	-0.410113	-0.903875	0.492727	-0.765302	-0.231388	0.287728	0.652192
Dnajc18	yellow	-0.230664	0.222463	0.695011	-0.300632	0.427123	0.556576	-0.771084	-0.389753	0.861502	-0.765142	0.248646	0.455018	0.00471945
Col6a2	brown	0.264338	0.923285	0.953398	0.489848	0.0576036	-0.249372	-0.366186	-0.974862	0.493387	-0.765087	-0.276356	0.222085	0.762605
Smtnl2	brown	0.349505	0.90115	0.949951	0.41503	-0.0225512	-0.208353	-0.414049	-0.936644	0.507227	-0.765072	-0.294621	0.301569	0.701371
Sox5	yellow	-0.215675	-0.0825423	0.529962	-0.579012	0.624357	0.793067	-0.941849	-0.166633	0.93312	-0.764743	0.471398	0.531666	-0.295049
Pde1c	blue	0.0880808	0.841294	0.880093	0.489802	0.219306	-0.227155	-0.327327	-0.92006	0.472436	-0.764576	-0.131016	0.0909891	0.747886
Pgr	brown	0.422871	0.724869	0.888228	0.131354	-0.0472634	0.0175554	-0.587868	-0.767511	0.597418	-0.76431	-0.170851	0.420282	0.458182
Col11a1	brown	0.201145	0.927773	0.942613	0.53432	0.094434	-0.274825	-0.323399	-0.985609	0.476489	-0.764097	-0.221454	0.127656	0.801214
Rbp1	brown	0.0293164	0.710479	0.834793	0.293018	0.0119084	-0.0625995	-0.403693	-0.767769	0.536601	-0.763995	-0.108896	0.246014	0.570205
Celf2	blue	0.165009	0.920412	0.921032	0.546931	0.074918	-0.292166	-0.291595	-0.969415	0.450077	-0.763967	-0.199297	0.0966588	0.809935
Lyz2	brown	-0.0512781	0.752774	0.862574	0.376957	0.154433	-0.0733546	-0.363478	-0.831758	0.561964	-0.76396	0.0971122	-0.077422	0.687599
Pcp4	brown	0.284898	0.648323	0.867592	0.0851463	0.0288372	0.0530998	-0.607171	-0.735923	0.625885	-0.763957	-0.238671	0.579442	0.366515
Nnt	brown	0.264014	0.641516	0.857654	0.143305	0.291363	0.058779	-0.605214	-0.780253	0.647155	-0.763513	-0.112446	0.385126	0.434196
Rapsn	brown	0.204179	0.79699	0.887538	0.331733	-0.00325974	-0.136117	-0.415942	-0.839871	0.515986	-0.763363	-0.225308	0.329108	0.602936
Zfp36	brown	-0.0624485	0.675196	0.823501	0.304758	0.0894845	0.00642965	-0.395187	-0.747936	0.580519	-0.763197	0.0274256	0.0913441	0.587813
Tll1	brown	0.20036	0.868949	0.922303	0.468692	0.114806	-0.205589	-0.361141	-0.937604	0.51209	-0.763187	-0.223953	0.205609	0.724918
Col5a1	brown	0.220908	0.925482	0.948756	0.512244	0.0868468	-0.260568	-0.34408	-0.981402	0.487305	-0.762838	-0.257254	0.179005	0.784499
Hexa	brown	0.146424	0.884277	0.946666	0.463706	0.0925123	-0.201518	-0.373203	-0.953888	0.525024	-0.762639	-0.24633	0.215385	0.737012
3830406C13Rik	brown	-0.0792165	0.702925	0.841186	0.325676	0.151682	-0.0134632	-0.380687	-0.772107	0.578755	-0.761876	0.0912449	0.011681	0.602435
Camk4	brown	0.229282	0.762558	0.9206	0.231956	0.0284027	-0.0346268	-0.528814	-0.830783	0.602362	-0.761763	-0.290705	0.475586	0.520374
Ptprt	brown	0.422967	0.816046	0.907479	0.329579	0.1416	-0.146234	-0.488049	-0.888492	0.529418	-0.761322	-0.222521	0.327448	0.59992
Dip2c	brown	0.1376	0.915243	0.92558	0.530769	0.0290475	-0.259707	-0.293331	-0.954878	0.468878	-0.761064	-0.172201	0.0699989	0.806811
Krt5	brown	0.287225	0.875352	0.949956	0.390178	0.0246993	-0.157431	-0.434477	-0.924263	0.543563	-0.760941	-0.258803	0.273136	0.690161
Scamp2	yellow	-0.46622	0.0331322	0.562776	-0.381578	0.554496	0.632766	-0.770753	-0.260126	0.853148	-0.760793	0.36462	0.456528	-0.116791
2810032G03Rik	brown	0.270924	0.714776	0.916165	0.145433	0.0864232	0.0547004	-0.587902	-0.789066	0.653846	-0.760691	-0.219623	0.475852	0.448034
Clstn3	brown	0.333327	0.690705	0.850077	0.174223	0.0796824	-0.000301276	-0.559064	-0.768608	0.575363	-0.760657	-0.0697226	0.286938	0.487017
Glg1	brown	-0.1146	0.720936	0.830131	0.449731	0.550967	-0.119743	-0.347272	-0.866801	0.544633	-0.76063	-0.0257262	0.060221	0.669712
Npc1	yellow	-0.342732	0.0696303	0.600478	-0.367357	0.592454	0.646433	-0.819111	-0.316129	0.892019	-0.760591	0.399185	0.367943	-0.0629575
Nod1	brown	0.32969	0.895942	0.947207	0.426767	0.0669036	-0.205526	-0.410524	-0.945306	0.510341	-0.760581	-0.258382	0.258099	0.704444
App	brown	0.206389	0.906214	0.936742	0.494714	0.0912177	-0.241161	-0.34967	-0.96301	0.4897	-0.760479	-0.22099	0.158033	0.767023
Maf	brown	0.248141	0.916166	0.951788	0.479933	0.0741267	-0.248687	-0.371207	-0.975969	0.494405	-0.760396	-0.289367	0.239402	0.753955
Fam184a	blue	0.270923	0.91216	0.915742	0.522603	0.0333184	-0.267691	-0.313405	-0.950977	0.456083	-0.760299	-0.157338	0.0751138	0.786125
Stc1	brown	0.305966	0.831873	0.9258	0.334112	-0.0634762	-0.112896	-0.443092	-0.868363	0.547316	-0.760244	-0.182832	0.256041	0.630641
Tcta	brown	0.165538	0.860141	0.905249	0.452322	0.0201833	-0.17581	-0.338014	-0.895003	0.507226	-0.759965	-0.0704744	0.0242102	0.749855
Ubr4	brown	0.0663389	0.787809	0.81385	0.496715	0.159833	-0.208446	-0.272228	-0.855941	0.443993	-0.759962	0.041378	-0.0810747	0.743285
Rusc1	brown	0.287212	0.895222	0.952827	0.425966	0.0168254	-0.194479	-0.40914	-0.941006	0.520157	-0.759713	-0.287465	0.285895	0.704927
Sec24d	brown	0.196945	0.917454	0.941444	0.516986	0.0955982	-0.258189	-0.339088	-0.976556	0.484954	-0.75951	-0.248754	0.166919	0.785006
Acvr1	brown	0.169018	0.905127	0.941894	0.509532	0.125924	-0.244389	-0.346365	-0.976999	0.498983	-0.758835	-0.244498	0.171587	0.775456
Pgm5	brown	0.146108	0.769256	0.885903	0.352169	0.222596	-0.116591	-0.442767	-0.861121	0.544109	-0.758723	-0.265178	0.376928	0.590691
Bsdc1	yellow	-0.33008	-0.0244659	0.533882	-0.524323	0.386823	0.75339	-0.834451	-0.158165	0.888464	-0.758552	0.536078	0.354323	-0.188118
Crtc3	brown	0.192671	0.892486	0.926558	0.501721	0.208302	-0.242195	-0.349443	-0.966043	0.492056	-0.75837	-0.239083	0.180665	0.760532
Porcn	yellow	-0.401605	0.0694091	0.57026	-0.341017	0.401078	0.637465	-0.71832	-0.256171	0.849102	-0.758337	0.571031	0.182377	-0.0513233
Capn7	brown	0.185293	0.926259	0.937046	0.545516	0.120369	-0.277331	-0.313252	-0.987431	0.47291	-0.758121	-0.218468	0.111415	0.808936
Acadsb	brown	0.12427	0.795299	0.869322	0.374854	-0.0106662	-0.136076	-0.374576	-0.844879	0.509077	-0.757979	-0.032818	0.0540767	0.680493
Gria2	blue	0.0171477	0.840829	0.877416	0.535391	0.197072	-0.220133	-0.285131	-0.927372	0.48627	-0.757751	-0.0722354	-0.0160587	0.789836
Atp2a1	brown	0.184927	0.892777	0.940322	0.466528	0.0894013	-0.211552	-0.37015	-0.946545	0.510009	-0.757673	-0.259529	0.217531	0.743467
Trim63	brown	0.147884	0.835073	0.932828	0.379352	0.119402	-0.139349	-0.431889	-0.907993	0.549959	-0.757573	-0.230363	0.268987	0.662753
Ndrg4	brown	0.120823	0.895773	0.923123	0.525742	0.117056	-0.235238	-0.307169	-0.958063	0.494676	-0.757279	-0.150694	0.0503321	0.801466
Nrxn1	brown	0.34535	0.834754	0.926957	0.345082	0.106626	-0.147215	-0.466627	-0.90433	0.541474	-0.757178	-0.306736	0.384153	0.623594
Dcn	brown	0.221107	0.933166	0.933446	0.551386	0.0797597	-0.293875	-0.304706	-0.983903	0.458115	-0.756917	-0.241601	0.133339	0.809032
Kmt2e	brown	-0.0636831	0.744922	0.821783	0.489437	0.502885	-0.170647	-0.316881	-0.885276	0.504492	-0.756866	0.0117225	-0.0218937	0.710893
Cnih2	yellow	-0.323684	-0.0906151	0.5372	-0.594041	0.568214	0.81752	-0.928716	-0.149594	0.947675	-0.756676	0.43816	0.577227	-0.314841
Diaph2	brown	-0.221559	0.608483	0.814257	0.295716	0.54516	0.0489999	-0.440938	-0.773075	0.642338	-0.756596	0.00133784	0.172122	0.527012
Tspan18	yellow	-0.253266	-0.0563754	0.489282	-0.481767	0.622649	0.720549	-0.81296	-0.161126	0.859425	-0.756503	0.601946	0.30715	-0.208711
Pnpla8	brown	0.25696	0.59924	0.807102	0.0694226	0.0572483	0.0899056	-0.568901	-0.679356	0.615146	-0.756205	-0.0180977	0.334699	0.383508
Sppl3	yellow	-0.334944	-0.0432131	0.509014	-0.489949	0.458266	0.743528	-0.826925	-0.15631	0.870371	-0.756101	0.557065	0.330282	-0.187333
Tmem230	brown	0.353448	0.61916	0.858045	0.0156963	0.0905026	0.124423	-0.660547	-0.701217	0.654983	-0.755864	-0.194567	0.569144	0.325217
Azin2	brown	0.34253	0.606809	0.837737	0.0312162	-0.0517572	0.161961	-0.625707	-0.658183	0.660652	-0.755679	-0.0601168	0.410674	0.349066
Rxrg	brown	0.285046	0.750938	0.899739	0.226856	0.0176476	-0.0596184	-0.53062	-0.819718	0.5691	-0.755429	-0.314771	0.510538	0.503624
Tbc1d8b	brown	0.215133	0.874467	0.934592	0.416681	-0.042509	-0.180481	-0.392154	-0.91881	0.515952	-0.755355	-0.226244	0.212085	0.713482
Fblim1	yellow	-0.394071	-0.124939	0.459991	-0.520799	0.675665	0.78651	-0.838073	-0.124618	0.891427	-0.754822	0.719033	0.210889	-0.231093
Kctd7	brown	0.197755	0.734123	0.890927	0.255081	0.209885	-0.00984698	-0.509072	-0.827352	0.615869	-0.754789	-0.132777	0.272798	0.558778
Gprasp1	brown	0.306427	0.909691	0.93028	0.478306	0.000868334	-0.262979	-0.356144	-0.962517	0.469154	-0.754777	-0.230728	0.17082	0.758695
Col1a2	blue	0.156728	0.923481	0.913165	0.58485	0.125673	-0.300736	-0.270383	-0.980829	0.445532	-0.754766	-0.164229	0.0219795	0.841027
Klhl9	brown	0.272075	0.815778	0.890082	0.40098	0.188543	-0.180409	-0.420908	-0.915639	0.512253	-0.754299	-0.182545	0.211796	0.669094
Col6a1	brown	0.241998	0.927465	0.946547	0.508694	0.0592266	-0.266508	-0.340226	-0.975318	0.478513	-0.754199	-0.288586	0.213947	0.772891
Tmem63a	blue	0.130699	0.847978	0.881993	0.439851	0.0276348	-0.210621	-0.315761	-0.885166	0.470859	-0.754099	-0.0969605	0.0633107	0.73181
Pofut2	brown	0.224328	0.8377	0.940223	0.327502	0.00707331	-0.123712	-0.458426	-0.890089	0.555917	-0.754047	-0.297541	0.365548	0.630105
Fam76a	brown	0.0456792	0.618995	0.841786	0.17288	0.38634	0.112638	-0.546138	-0.743043	0.671892	-0.754037	0.0584108	0.171968	0.467724
Cav1	brown	0.21635	0.935086	0.932244	0.543855	0.0526898	-0.29018	-0.303433	-0.978472	0.454304	-0.753838	-0.21389	0.0949102	0.816897
Arsa	blue	0.180854	0.896388	0.914377	0.486885	-0.0603905	-0.226463	-0.306759	-0.919034	0.474343	-0.753796	-0.1406	0.0622008	0.776279
Pld1	brown	0.112493	0.865008	0.93759	0.426306	0.0712391	-0.169106	-0.377868	-0.920744	0.533697	-0.753795	-0.252133	0.243247	0.706764
Vwce	brown	0.260903	0.694134	0.861195	0.197977	0.0264356	0.000814128	-0.541256	-0.777925	0.585511	-0.753724	-0.151835	0.358854	0.490793
Large1	blue	0.227401	0.900646	0.901161	0.533119	0.0832441	-0.295474	-0.304336	-0.957818	0.43646	-0.753539	-0.211476	0.123062	0.786055
Ddr1	brown	0.267648	0.903346	0.94006	0.45273	0.0433176	-0.242018	-0.370387	-0.95085	0.485959	-0.753464	-0.300088	0.276782	0.720878
Hexim1	yellow	-0.164371	0.0581923	0.627804	-0.535906	0.330576	0.729703	-0.907574	-0.231849	0.920332	-0.753396	0.291008	0.629503	-0.223002
Glt8d1	blue	0.0846181	0.850109	0.86572	0.506662	0.0408425	-0.227518	-0.265967	-0.891756	0.457688	-0.752471	-0.0534691	-0.0258712	0.775993
Chsy1	brown	0.359077	0.876372	0.934402	0.405414	0.0637455	-0.206646	-0.424297	-0.942605	0.507755	-0.751932	-0.256548	0.266914	0.685787
Ifngr1	brown	0.210425	0.674275	0.803165	0.256939	0.0503775	-0.00138024	-0.435755	-0.734345	0.556247	-0.751741	0.12542	0.00949736	0.56106
Frrs1l	brown	0.111051	0.830179	0.901159	0.430015	0.260455	-0.195861	-0.375693	-0.918439	0.508921	-0.75152	-0.236741	0.247353	0.685161
Myo9a	blue	0.152495	0.907774	0.919585	0.523476	0.0369509	-0.261328	-0.294567	-0.950327	0.466471	-0.751362	-0.19882	0.103991	0.790455
Fam120aos	brown	0.0100558	0.787441	0.874855	0.42414	0.209369	-0.115739	-0.350481	-0.869542	0.543267	-0.751172	-0.00667338	-0.00189196	0.704015
Rusc2	brown	0.438963	0.827125	0.899642	0.327913	-0.0347794	-0.150731	-0.466412	-0.877016	0.509905	-0.750744	-0.188385	0.249912	0.633526
Mex3b	brown	0.286671	0.824608	0.902988	0.384603	0.134249	-0.17762	-0.434738	-0.918498	0.515035	-0.750415	-0.205251	0.23779	0.66221
Col1a1	brown	0.202424	0.931655	0.932837	0.54195	0.0481269	-0.288691	-0.305976	-0.97898	0.456431	-0.750375	-0.236282	0.12029	0.810704
Zfp30	brown	-0.0735267	0.787318	0.859973	0.45846	0.119333	-0.144498	-0.296949	-0.854451	0.517112	-0.749776	-0.0653942	0.0437235	0.715829
Thbd	brown	0.314291	0.902109	0.94597	0.419625	-0.0267581	-0.215736	-0.3951	-0.935527	0.498218	-0.749699	-0.302209	0.293012	0.703284
Zfp260	brown	0.0717685	0.540434	0.822668	0.0704423	0.381479	0.163829	-0.642538	-0.702618	0.701063	-0.749695	-0.216528	0.591532	0.319079
Chmp4b	yellow	0.137538	0.320184	0.743915	-0.318609	0.0795606	0.489574	-0.823738	-0.435878	0.817886	-0.749545	0.109699	0.551821	0.0324236
Dcaf12l1	brown	0.223224	0.908533	0.936196	0.493888	0.105725	-0.245062	-0.346908	-0.9675	0.48651	-0.749484	-0.204331	0.12866	0.769558
Heyl	blue	0.162175	0.83431	0.832537	0.500804	0.0344872	-0.248361	-0.255254	-0.865088	0.419686	-0.749417	-0.0033558	-0.0617518	0.758933
Fnip1	brown	-0.160132	0.700019	0.806962	0.433592	0.41342	-0.105864	-0.332397	-0.838768	0.528988	-0.749344	0.0437074	-0.0201185	0.670169
Ubl3	brown	0.00818251	0.71192	0.851155	0.348466	0.355967	-0.0882975	-0.41709	-0.834271	0.561086	-0.749328	-0.186753	0.314183	0.566313
Jag1	yellow	-0.56218	-0.0776185	0.437514	-0.371255	0.673646	0.682963	-0.686726	-0.15848	0.818429	-0.748996	0.772552	0.0239003	-0.103017
Ggcx	brown	0.120461	0.675668	0.865585	0.155666	-0.0239059	0.0751581	-0.517036	-0.726041	0.634792	-0.748555	-0.0935344	0.307605	0.478956
Antxr1	blue	0.174617	0.885641	0.891418	0.529972	0.0790399	-0.258505	-0.297267	-0.939469	0.454668	-0.748518	-0.138665	0.0287876	0.80287
Gucy1b1	blue	0.0990825	0.892057	0.906761	0.533674	0.112475	-0.25069	-0.285727	-0.944463	0.466865	-0.748388	-0.154002	0.0553952	0.79148
Gstm2	yellow	-0.175734	-0.0596788	0.543485	-0.635018	0.331653	0.810594	-0.937543	-0.122092	0.91682	-0.748211	0.397684	0.621204	-0.326179
Ppp1r13b	brown	0.25337	0.896723	0.939548	0.435877	-0.0261569	-0.223221	-0.373591	-0.932334	0.490014	-0.748071	-0.314285	0.300798	0.706066
Gfra1	brown	0.143684	0.826986	0.905832	0.395749	0.123487	-0.17884	-0.390244	-0.893171	0.511371	-0.747461	-0.277905	0.3206	0.64932
Arap1	blue	0.132534	0.908826	0.908577	0.538566	0.0186069	-0.265294	-0.269776	-0.943534	0.455154	-0.747409	-0.151532	0.0277082	0.81579
Afap1l2	brown	0.250707	0.892461	0.925486	0.456239	-0.00478544	-0.239896	-0.359049	-0.94095	0.475291	-0.747384	-0.268968	0.231256	0.729655
Il18	yellow	0.055641	0.113306	0.604482	-0.476313	0.332247	0.617648	-0.855563	-0.257944	0.827173	-0.747084	0.347828	0.510434	-0.166596
Hars2	yellow	-0.339566	0.105601	0.618037	-0.363791	0.395384	0.634442	-0.778587	-0.297049	0.871081	-0.746623	0.344603	0.403572	-0.0569361
Fyb	brown	-0.0946134	0.684112	0.834115	0.28902	0.172502	0.000122651	-0.413119	-0.771668	0.584887	-0.746433	0.0778162	0.0216234	0.591623
LOC102635502	brown	0.224415	0.589762	0.820066	0.0232195	-0.0731526	0.123121	-0.611228	-0.651388	0.626713	-0.746228	-0.0891992	0.434876	0.345196
Lgr4	brown	0.324547	0.789543	0.885926	0.354298	0.209968	-0.153236	-0.469336	-0.887612	0.520729	-0.746148	-0.31786	0.420349	0.58831
Serpinb6a	brown	0.161456	0.863385	0.920124	0.428498	-0.000560696	-0.160793	-0.358846	-0.897975	0.519565	-0.746055	-0.139943	0.106551	0.724104
Arl8a	blue	0.0912817	0.827571	0.863839	0.486343	0.080913	-0.185099	-0.294575	-0.878966	0.487028	-0.746023	-0.0374758	-0.0300047	0.758164
Lifr	brown	0.264384	0.625657	0.862544	0.0455042	0.0757113	0.146002	-0.624956	-0.70095	0.672579	-0.745976	-0.0742352	0.392096	0.372778
Helz2	brown	0.16124	0.663268	0.823454	0.245106	0.237089	0.0194115	-0.491661	-0.768782	0.589562	-0.745633	0.0134563	0.149316	0.52755
Upf2	brown	0.280639	0.639552	0.824944	0.137285	0.147051	0.0402874	-0.540078	-0.726836	0.596515	-0.745418	-0.0863609	0.357686	0.418798
Sdf2	brown	0.34119	0.771535	0.897606	0.256662	-0.0586824	-0.0760262	-0.498599	-0.818346	0.553589	-0.745072	-0.339717	0.509394	0.520125
Kctd8	brown	0.0711455	0.57631	0.802051	0.0886529	0.152136	0.136152	-0.56136	-0.663761	0.638353	-0.745035	-0.00355214	0.305913	0.387407
Gstt3	brown	0.277017	0.852038	0.903951	0.38557	-0.00589845	-0.16555	-0.370424	-0.869997	0.501379	-0.745004	-0.174668	0.195169	0.669239
Sema5a	brown	0.0249773	0.82631	0.90129	0.468667	0.28824	-0.2014	-0.352394	-0.934354	0.515078	-0.74484	-0.22011	0.202676	0.707022
Snx24	brown	0.217408	0.910161	0.93434	0.498371	0.111527	-0.239653	-0.333048	-0.953808	0.486949	-0.744761	-0.241745	0.169861	0.761399
Sh3gl2	brown	0.300959	0.81054	0.91688	0.296573	-0.0852529	-0.109448	-0.460955	-0.85289	0.543346	-0.744756	-0.258451	0.363034	0.584927
Yipf5	blue	0.0303312	0.839337	0.885645	0.46893	0.112681	-0.183166	-0.305149	-0.891569	0.493513	-0.74474	-0.0718453	0.0150864	0.746254
Foxp1	brown	0.156161	0.932485	0.913131	0.589194	0.103712	-0.31401	-0.255352	-0.980797	0.433957	-0.744656	-0.190614	0.035287	0.844745
Cnppd1	yellow	-0.08551	0.262772	0.695617	-0.298048	0.15794	0.51023	-0.739262	-0.379158	0.816078	-0.744548	0.193018	0.480373	0.0159266
Acat1	brown	0.206866	0.925844	0.934527	0.533214	0.0678423	-0.280554	-0.317168	-0.975418	0.463647	-0.74451	-0.284513	0.182054	0.791741
Gli2	brown	0.283886	0.914383	0.94352	0.483285	0.0835025	-0.257922	-0.36638	-0.970916	0.48119	-0.744339	-0.314358	0.262362	0.74112
A730054J21Rik	yellow	-0.310995	-0.170676	0.469419	-0.646184	0.60297	0.869117	-0.935089	-0.0753115	0.939002	-0.744307	0.584814	0.465573	-0.361293
Kcne4	brown	0.21466	0.857685	0.91704	0.430388	0.0847769	-0.196551	-0.384884	-0.913046	0.503807	-0.744238	-0.290237	0.29262	0.686648
Vkorc1	brown	0.295592	0.917043	0.939431	0.458271	-0.0748015	-0.236144	-0.355613	-0.935493	0.476697	-0.744197	-0.277315	0.225652	0.740656
Stx11	brown	0.0564549	0.729286	0.847448	0.300162	-0.00378474	-0.0174053	-0.387532	-0.760998	0.563942	-0.744078	0.0969999	-0.0170177	0.6089
Carf	brown	0.00257962	0.619757	0.838452	0.172168	0.182893	0.106333	-0.519242	-0.724568	0.651929	-0.744034	0.000592371	0.226633	0.461617
Slc14a1	brown	0.254464	0.895603	0.940188	0.453482	0.0566107	-0.237913	-0.385004	-0.956092	0.491874	-0.744034	-0.33098	0.299891	0.71993
Dab2	blue	0.111154	0.918688	0.90798	0.594625	0.134736	-0.304812	-0.253749	-0.979304	0.441965	-0.743851	-0.175047	0.0189701	0.844749
Mymk	brown	0.175772	0.821217	0.924324	0.323511	-0.026419	-0.107429	-0.43966	-0.860901	0.551997	-0.743849	-0.26583	0.329924	0.624577
Nagk	brown	0.139855	0.899882	0.920287	0.515436	0.0298219	-0.235985	-0.305278	-0.946107	0.481821	-0.743711	-0.16408	0.0540162	0.798607
F2rl1	brown	0.362423	0.853472	0.937626	0.335015	-0.0166438	-0.152998	-0.468567	-0.904094	0.531548	-0.743351	-0.330307	0.391127	0.627389
Zfp704	brown	0.00614566	0.695061	0.801786	0.420504	0.528067	-0.119619	-0.375396	-0.840917	0.521282	-0.743231	-0.0579388	0.120315	0.625722
Ctdsp1	blue	0.0944569	0.852332	0.864878	0.523286	0.10101	-0.229293	-0.26903	-0.900013	0.456859	-0.74302	-0.0386529	-0.0609999	0.787555
Furin	brown	0.229935	0.89804	0.924948	0.481374	0.100226	-0.239656	-0.350563	-0.956622	0.482251	-0.742673	-0.199148	0.117556	0.769174
D030029J20Rik	blue	0.0257348	0.844007	0.86576	0.543638	0.238112	-0.240123	-0.264122	-0.923906	0.461095	-0.742382	-0.0580423	-0.0400863	0.785441
Ankrd50	blue	0.108353	0.875061	0.877845	0.513504	-0.0387403	-0.242341	-0.255621	-0.898822	0.446222	-0.742231	-0.07029	-0.0362984	0.793761
Dennd4c	brown	0.0666991	0.822316	0.87589	0.469908	0.169571	-0.177088	-0.321328	-0.895527	0.500372	-0.742051	-0.0972965	0.0542066	0.730095
Tspan3	brown	0.38041	0.906619	0.932764	0.447226	0.00839251	-0.255493	-0.38378	-0.951682	0.469845	-0.741846	-0.321527	0.294238	0.714104
Cldn34c1	yellow	-0.231387	-0.0369987	0.547302	-0.547058	0.572337	0.746141	-0.898872	-0.193254	0.903487	-0.741832	0.407646	0.548193	-0.269036
Vstm4	blue	0.241755	0.917658	0.924256	0.521152	0.0381651	-0.28074	-0.312139	-0.958668	0.454799	-0.741777	-0.264655	0.178699	0.772708
Tnnt2	blue	0.180668	0.852917	0.89143	0.442255	0.0442333	-0.230443	-0.339819	-0.895356	0.462148	-0.741324	-0.262026	0.256821	0.691537
2510009E07Rik	brown	0.229989	0.851767	0.898164	0.397437	-0.0330062	-0.208252	-0.360551	-0.882924	0.474414	-0.740711	-0.241852	0.253638	0.673979
Spsb1	yellow	-0.286306	-0.0117768	0.501177	-0.413203	0.490553	0.686838	-0.763911	-0.175167	0.837308	-0.740605	0.529364	0.307125	-0.150822
Kat2b	blue	0.152361	0.909749	0.902647	0.563808	0.120054	-0.297713	-0.264906	-0.965511	0.438911	-0.740568	-0.149607	0.0202685	0.814971
Syde1	brown	0.056053	0.825542	0.894414	0.418101	-0.00216264	-0.135776	-0.339302	-0.869535	0.525039	-0.740303	-0.088245	0.0514601	0.722173
Chmp2b	brown	0.359159	0.832291	0.937018	0.318679	0.070844	-0.135708	-0.494533	-0.905669	0.552009	-0.74027	-0.354766	0.442534	0.597588
Rnasel	yellow	-0.185636	-0.0476241	0.477725	-0.467304	0.656459	0.660097	-0.814051	-0.181005	0.812271	-0.739934	0.563155	0.333468	-0.211577
Sparc	brown	0.261819	0.916214	0.943379	0.476315	0.0180994	-0.251275	-0.359208	-0.95833	0.480039	-0.739934	-0.334451	0.276814	0.742682
Casp7	yellow	-0.349232	-0.0811936	0.503604	-0.526225	0.539615	0.79234	-0.846089	-0.141688	0.910545	-0.739686	0.660097	0.250161	-0.225441
Ctsc	brown	-0.00389657	0.619943	0.81999	0.162226	0.111542	0.109824	-0.476987	-0.688023	0.639111	-0.739662	0.0464768	0.177982	0.460336
Zdhhc1	brown	0.396829	0.867709	0.90431	0.403726	0.0105311	-0.204022	-0.388142	-0.899471	0.479014	-0.738926	-0.158694	0.15731	0.685497
Fbn1	brown	0.281859	0.938957	0.936922	0.527426	0.0293049	-0.29809	-0.323062	-0.980558	0.448406	-0.738879	-0.30955	0.206847	0.786771
Cspg4	brown	0.201279	0.938478	0.922682	0.575068	0.0969695	-0.316848	-0.275085	-0.987377	0.43555	-0.738437	-0.237259	0.0937468	0.827172
Tmem119	yellow	-0.21533	-0.0907641	0.521021	-0.610126	0.497007	0.831691	-0.935297	-0.127044	0.935859	-0.738246	0.513942	0.472588	-0.303046
Paqr4	brown	0.353221	0.719109	0.87117	0.18951	0.0979221	-0.0134602	-0.542783	-0.78275	0.580604	-0.73783	-0.19678	0.403184	0.476694
Cnep1r1	blue	0.206302	0.887009	0.913317	0.517078	0.212635	-0.268867	-0.335352	-0.971879	0.471455	-0.737776	-0.279804	0.207616	0.755236
Il6st	brown	-0.0114765	0.707321	0.857084	0.331742	0.417147	-0.0723866	-0.442595	-0.844878	0.576683	-0.737446	-0.231426	0.350125	0.564044
H2-DMa	brown	0.227996	0.688646	0.850008	0.160699	-0.167361	0.0241462	-0.494635	-0.719555	0.578499	-0.737444	-0.0722307	0.273673	0.481299
Reep3	blue	0.187082	0.856072	0.921563	0.4376	0.17444	-0.211486	-0.393607	-0.942575	0.507362	-0.73735	-0.316745	0.310452	0.688946
Bgn	blue	0.236118	0.942818	0.924246	0.550661	0.00370345	-0.306349	-0.282576	-0.970727	0.433904	-0.737174	-0.23656	0.0980245	0.821026
Jpt1	yellow	-0.304644	-0.0325233	0.526788	-0.524331	0.365002	0.74486	-0.833874	-0.144735	0.876728	-0.736896	0.451912	0.454051	-0.22373
Mylpf	blue	0.194334	0.87683	0.901655	0.467987	0.0373679	-0.252126	-0.32874	-0.915745	0.453807	-0.736892	-0.28056	0.243009	0.71978
Fgfr4	blue	0.327915	0.927822	0.916995	0.505404	-0.0385988	-0.299725	-0.310969	-0.950925	0.427877	-0.736635	-0.244983	0.152828	0.774146
Rab33a	yellow	-0.24617	-0.151909	0.483151	-0.65996	0.500179	0.868291	-0.939415	-0.0723492	0.936133	-0.736431	0.561465	0.489589	-0.369252
Mpc1	brown	0.329917	0.860195	0.936	0.365623	-0.0241638	-0.159393	-0.438897	-0.9054	0.527668	-0.735813	-0.271103	0.296729	0.655604
Cul7	brown	0.220127	0.925154	0.926284	0.519073	0.00091053	-0.286707	-0.303336	-0.961889	0.448348	-0.735734	-0.274461	0.167812	0.787806
Rcn3	brown	0.288168	0.873977	0.93425	0.397593	-0.00267294	-0.198392	-0.415732	-0.92278	0.505196	-0.735682	-0.35684	0.361856	0.676092
Snap91	blue	0.164655	0.898707	0.883621	0.55435	-0.00357849	-0.299257	-0.249921	-0.93856	0.419288	-0.735333	-0.116352	-0.018957	0.816095
Myof	brown	0.259157	0.886546	0.924638	0.430784	-0.0726729	-0.219129	-0.369718	-0.918232	0.482704	-0.735177	-0.311936	0.280086	0.712493
Map7d1	blue	-0.0397671	0.808754	0.834588	0.520809	0.111644	-0.195798	-0.242442	-0.863477	0.465492	-0.734942	0.0301502	-0.135681	0.785955
Rgs8	brown	0.342751	0.848144	0.917371	0.359435	0.0251702	-0.147846	-0.43549	-0.887339	0.522559	-0.734614	-0.303326	0.336523	0.646923
Kctd3	brown	0.294569	0.693393	0.858872	0.195622	0.176661	-0.0261868	-0.53336	-0.796762	0.579602	-0.734367	-0.137495	0.34262	0.474766
Abca3	blue	0.0596617	0.850502	0.875333	0.485438	0.0399496	-0.230938	-0.295126	-0.899562	0.455828	-0.734363	-0.169839	0.0872569	0.762469
Serping1	brown	0.0581194	0.739464	0.804571	0.379012	0.0386699	-0.0997148	-0.299757	-0.769011	0.492244	-0.734216	0.113991	-0.100103	0.665864
Mtmr6	brown	0.170803	0.898713	0.928202	0.511968	0.177998	-0.258986	-0.334457	-0.975042	0.482274	-0.734077	-0.280689	0.196096	0.764215
Tmtc2	blue	0.182168	0.920736	0.918861	0.560576	0.0974614	-0.292385	-0.28769	-0.973606	0.450677	-0.734052	-0.266993	0.140852	0.805741
Sh3bgrl	brown	0.319647	0.518337	0.802852	-0.0298503	0.255607	0.174498	-0.699825	-0.666976	0.679378	-0.734	-0.136508	0.568281	0.247779
Bet1l	brown	0.253534	0.768679	0.887178	0.269315	-0.0774656	-0.0728019	-0.456662	-0.801241	0.54796	-0.733943	-0.28623	0.422139	0.543591
Tmem131	blue	0.139131	0.91188	0.898936	0.550723	0.00823386	-0.291908	-0.248894	-0.944846	0.430652	-0.73384	-0.152193	0.0127286	0.818869
Hbp1	yellow	-0.465008	-0.0875762	0.508799	-0.526145	0.60722	0.796396	-0.842984	-0.148102	0.921289	-0.733655	0.59477	0.313864	-0.229402
Ssc4d	yellow	-0.0668679	-0.031763	0.514713	-0.558759	0.367355	0.754445	-0.867959	-0.137372	0.867355	-0.733616	0.512946	0.416933	-0.250683
Hadh	yellow	-0.322397	-0.00423394	0.546932	-0.507781	0.373478	0.718129	-0.818433	-0.165659	0.869577	-0.733537	0.395446	0.503066	-0.219388
Ctsf	brown	0.261969	0.550524	0.817258	-0.042265	0.0791194	0.175043	-0.660723	-0.631844	0.662738	-0.73337	-0.178905	0.607637	0.250236
Serpinb9	brown	0.276688	0.775866	0.87943	0.314745	-0.012232	-0.0557334	-0.433898	-0.814185	0.559337	-0.733143	-0.0837853	0.154351	0.608193
Zfp503	brown	0.335502	0.903285	0.922662	0.481472	0.110798	-0.266875	-0.363638	-0.9641	0.463442	-0.732705	-0.278292	0.218995	0.737651
Mark1	blue	0.131785	0.894745	0.886727	0.574504	0.155232	-0.284459	-0.260011	-0.954531	0.437024	-0.73267	-0.118407	-0.0259317	0.822659
Fam45a	blue	0.214204	0.915796	0.903666	0.550243	0.016462	-0.298023	-0.280012	-0.955625	0.431368	-0.732525	-0.212736	0.0802477	0.810674
Pacs2	brown	-0.167068	0.65867	0.818341	0.291022	0.167665	0.0316095	-0.378577	-0.734808	0.599057	-0.732275	0.053295	0.0467733	0.577887
Rps29	blue	0.0697358	0.845501	0.887788	0.509455	0.260927	-0.229819	-0.307465	-0.934454	0.484329	-0.732268	-0.152412	0.0836385	0.746722
Gatm	brown	0.145515	0.912694	0.925182	0.541114	0.117255	-0.274914	-0.302318	-0.971269	0.46682	-0.731936	-0.266395	0.149291	0.794746
Plppr2	brown	-0.061309	0.644908	0.823674	0.233835	0.169215	0.0826715	-0.423204	-0.708465	0.627643	-0.73187	0.0619749	0.0979296	0.517676
B330016D10Rik	yellow	-0.335774	0.0806655	0.577643	-0.39573	0.411244	0.631409	-0.750239	-0.259848	0.836238	-0.731851	0.504593	0.249486	-0.0765159
Ntf3	yellow	-0.414541	-0.176253	0.456455	-0.641763	0.509028	0.878528	-0.889185	-0.0504481	0.929548	-0.73185	0.652526	0.364832	-0.339796
Fbxl17	blue	0.331745	0.876142	0.890519	0.448934	-0.00442407	-0.238759	-0.347955	-0.915585	0.455933	-0.731712	-0.185042	0.121288	0.741188
Zhx2	brown	0.20703	0.908124	0.923623	0.514138	0.0710642	-0.265979	-0.321053	-0.964973	0.467533	-0.731522	-0.242227	0.142414	0.777071
Nipal2	brown	0.215141	0.78567	0.919263	0.26548	-0.00477942	-0.0585473	-0.483175	-0.83755	0.580524	-0.731516	-0.286599	0.403571	0.56028
Crebrf	blue	0.0803661	0.885562	0.877611	0.54933	0.073485	-0.272196	-0.239089	-0.925175	0.434339	-0.731453	-0.0590848	-0.0867222	0.823001
Pycard	brown	0.0943562	0.822796	0.845311	0.448058	-0.0739059	-0.186128	-0.273113	-0.831523	0.452215	-0.731137	0.01693	-0.0736362	0.733607
Lrrk2	brown	0.133394	0.868287	0.914267	0.476176	0.0835368	-0.20007	-0.333175	-0.920243	0.500094	-0.730974	-0.187232	0.125589	0.738394
Pla2g7	yellow	-0.196222	0.040153	0.548962	-0.483466	0.246533	0.629822	-0.798026	-0.195745	0.80256	-0.730817	0.332077	0.545932	-0.201404
Nexn	blue	0.139208	0.917839	0.899522	0.562676	0.00699602	-0.311156	-0.248888	-0.951978	0.418963	-0.730792	-0.212958	0.0700641	0.819476
Wdfy1	yellow	-0.418926	-0.0610724	0.52772	-0.545418	0.44651	0.767866	-0.850296	-0.158587	0.901666	-0.73071	0.471679	0.441179	-0.236352
Pafah2	brown	0.0712985	0.675436	0.812624	0.251659	0.0933632	0.0165571	-0.423707	-0.719749	0.565104	-0.73047	0.0468342	0.0859014	0.543549
Tmem184b	blue	0.140994	0.892909	0.871824	0.574943	0.066067	-0.289921	-0.23519	-0.934761	0.422009	-0.730133	-0.0925396	-0.0667063	0.835218
Rbfox1	blue	0.285607	0.93603	0.912989	0.539579	0.00227867	-0.322535	-0.289138	-0.966857	0.416973	-0.730012	-0.282404	0.156723	0.80154
Postn	blue	0.216333	0.932661	0.920971	0.547613	0.0454727	-0.31318	-0.290634	-0.975004	0.430981	-0.72996	-0.294666	0.167321	0.803156
Prrc1	blue	-0.0337799	0.800209	0.848294	0.503401	0.203503	-0.199252	-0.283316	-0.88877	0.478507	-0.72983	-0.0192764	-0.0656749	0.760643
Rab3d	brown	0.367535	0.66271	0.853049	0.0832158	-0.00290229	0.0817719	-0.583937	-0.698445	0.610905	-0.729782	-0.155005	0.449608	0.381044
Egfl6	brown	0.331399	0.88132	0.939852	0.411749	0.0519897	-0.208651	-0.420608	-0.939196	0.505342	-0.729699	-0.380238	0.385013	0.670795
Ptgir	brown	0.0757252	0.723892	0.849438	0.254558	-0.0500476	-0.0449533	-0.418937	-0.759245	0.543101	-0.729679	-0.168399	0.293376	0.550574
Armcx1	brown	0.185654	0.911588	0.927919	0.513548	0.0728774	-0.264255	-0.318155	-0.966188	0.469447	-0.729483	-0.279482	0.176449	0.778403
Kdm1b	brown	0.321107	0.81483	0.925552	0.291913	0.0189149	-0.109131	-0.487632	-0.878532	0.554533	-0.72933	-0.279646	0.364739	0.590135
Tjp1	brown	0.343788	0.833689	0.874225	0.398135	0.0390848	-0.231319	-0.384733	-0.899344	0.455259	-0.729324	-0.248433	0.261627	0.662029
Klhl30	brown	0.35194	0.893983	0.90851	0.455352	-0.0707214	-0.245191	-0.348969	-0.913508	0.452322	-0.728323	-0.28404	0.241467	0.71687
Kmt2a	blue	0.140828	0.900021	0.866099	0.594	0.053331	-0.323509	-0.214076	-0.93813	0.395772	-0.728239	-0.142191	-0.0150582	0.831467
Bicc1	brown	0.230161	0.932564	0.935161	0.535734	0.0667014	-0.291541	-0.313726	-0.982339	0.455862	-0.728228	-0.308908	0.190245	0.792871
Susd6	brown	0.298175	0.829797	0.893656	0.357735	-0.0609222	-0.157891	-0.402042	-0.86237	0.503009	-0.728193	-0.267837	0.297667	0.644346
Gdpd3	yellow	-0.220092	-0.142911	0.457501	-0.631467	0.421843	0.845084	-0.889164	-0.0546116	0.900343	-0.727883	0.60762	0.396205	-0.329936
Slc44a2	brown	-0.0328357	0.797147	0.861495	0.44349	0.0543319	-0.16767	-0.312053	-0.861581	0.493786	-0.727857	-0.133753	0.0935635	0.714055
Slc6a8	blue	0.198026	0.876064	0.879613	0.501007	-0.00467315	-0.255685	-0.295566	-0.91741	0.437759	-0.727836	-0.14484	0.0408048	0.777881
Rab5a	brown	0.171398	0.730205	0.871513	0.279007	0.117257	-0.0248705	-0.455741	-0.805461	0.583271	-0.727808	-0.116796	0.242543	0.548073
Ednrb	brown	0.122404	0.74943	0.854068	0.32467	0.08137	-0.126696	-0.400077	-0.818969	0.510586	-0.72758	-0.274035	0.383755	0.563887
Marveld1	blue	0.215616	0.900967	0.91252	0.534784	0.126156	-0.27308	-0.317704	-0.965609	0.46101	-0.727064	-0.282087	0.172744	0.782474
Wnt9a	brown	0.223327	0.7269	0.827847	0.283021	0.0842651	-0.107124	-0.432687	-0.782617	0.491962	-0.727007	-0.212608	0.356524	0.529162
Il1rl2	brown	0.381457	0.833495	0.875904	0.350334	-0.0841492	-0.190368	-0.398709	-0.856816	0.462741	-0.726893	-0.170804	0.186868	0.656909
Pacsin3	yellow	0.176977	0.163236	0.626299	-0.428604	0.12524	0.584766	-0.851716	-0.294936	0.810863	-0.726646	0.194784	0.591227	-0.113268
Col6a3	brown	0.248793	0.950785	0.921762	0.575421	0.0301915	-0.333087	-0.26935	-0.985343	0.418028	-0.726646	-0.272517	0.117233	0.828027
Lama3	brown	0.330292	0.8955	0.931145	0.423935	-0.0306803	-0.220978	-0.38144	-0.922824	0.483271	-0.726488	-0.326427	0.301262	0.697763
Tent5c	yellow	-0.297644	-0.185009	0.454452	-0.675725	0.493635	0.874918	-0.928237	-0.043661	0.922422	-0.726355	0.59336	0.469385	-0.390271
Lama2	brown	0.19445	0.763856	0.850687	0.378298	0.160201	-0.111076	-0.408442	-0.840989	0.52003	-0.726349	-0.117434	0.14384	0.646063
H6pd	blue	0.0605064	0.869724	0.859385	0.542873	0.034733	-0.254773	-0.216718	-0.890779	0.430673	-0.726276	-0.0663768	-0.0677391	0.806517
Dleu2	blue	0.0897394	0.913116	0.893475	0.598738	0.162937	-0.316184	-0.235799	-0.975442	0.426843	-0.726262	-0.184699	0.00723312	0.849854
Ndfip1	brown	0.329986	0.714202	0.858615	0.19087	0.0200676	-0.0189262	-0.523689	-0.783716	0.567861	-0.725878	-0.133523	0.303067	0.50249
Lipa	brown	0.0762806	0.782627	0.875266	0.352554	0.00585339	-0.109444	-0.37496	-0.829552	0.526599	-0.72561	-0.129408	0.158085	0.643107
Hibadh	yellow	-0.222207	-0.0773262	0.495542	-0.606447	0.244466	0.774971	-0.858545	-0.0906321	0.86194	-0.725572	0.501161	0.471971	-0.301382
Ppp1r3c	brown	0.19629	0.894036	0.931183	0.465243	0.072128	-0.228258	-0.354738	-0.941077	0.489017	-0.725447	-0.305363	0.244019	0.732978
Smox	yellow	-0.320937	-0.12829	0.466183	-0.54653	0.610692	0.788278	-0.85865	-0.108795	0.888843	-0.725276	0.564649	0.406071	-0.299245
Pkd1	blue	0.151353	0.926045	0.908237	0.57345	0.0379974	-0.301074	-0.250892	-0.964082	0.434277	-0.725073	-0.213652	0.0520619	0.832877
Rgs17	brown	0.490196	0.626333	0.833215	0.0122441	-0.110288	0.0802111	-0.642439	-0.686719	0.60286	-0.724708	-0.169009	0.511237	0.328721
Nap1l3	yellow	-0.216804	0.0834079	0.622123	-0.451143	0.455693	0.667096	-0.863098	-0.294177	0.891893	-0.724522	0.301073	0.500224	-0.130519
Ric8a	brown	0.427678	0.874816	0.917735	0.3799	-0.0938979	-0.198157	-0.414485	-0.898621	0.484118	-0.72435	-0.26774	0.272765	0.665593
Armcx3	blue	0.180284	0.936836	0.917984	0.56583	0.00737939	-0.30367	-0.263145	-0.968575	0.431911	-0.724202	-0.232089	0.0725684	0.830001
Agrn	blue	0.183821	0.840401	0.872488	0.499549	0.241726	-0.250559	-0.334086	-0.934643	0.458437	-0.724006	-0.220179	0.161331	0.729148
Gprc5c	yellow	-0.322589	-0.0608589	0.533995	-0.597962	0.395121	0.798922	-0.885347	-0.131058	0.91001	-0.723971	0.467072	0.48442	-0.281225
AW551984	brown	0.210903	0.946848	0.919381	0.585344	0.0475341	-0.330059	-0.261691	-0.986335	0.420984	-0.723739	-0.265102	0.0983094	0.836845
Mageh1	yellow	-0.35469	-0.155888	0.469692	-0.628346	0.547226	0.820155	-0.903982	-0.0883138	0.907793	-0.723647	0.466964	0.56109	-0.358087
Nlgn2	blue	0.323018	0.939222	0.909118	0.561279	0.0319494	-0.336042	-0.28529	-0.9788	0.407761	-0.723386	-0.268353	0.126909	0.811168
Flrt1	blue	0.177499	0.868143	0.859404	0.55665	0.240794	-0.312378	-0.264205	-0.943766	0.410857	-0.723003	-0.208296	0.107838	0.769829
Agpat3	brown	-0.024363	0.79762	0.82866	0.454271	0.00500719	-0.169833	-0.246824	-0.817485	0.458886	-0.722942	0.00717509	-0.0682111	0.73035
Inhba	brown	0.40551	0.826379	0.903244	0.333142	-0.0325957	-0.162741	-0.459617	-0.872809	0.502534	-0.72292	-0.361267	0.434743	0.595818
Csf1r	blue	0.295959	0.934135	0.908579	0.544305	-0.0126748	-0.308249	-0.279676	-0.956965	0.420249	-0.722864	-0.19601	0.053906	0.811345
Tpm1	brown	0.143178	0.822319	0.873556	0.445448	0.14025	-0.220143	-0.344973	-0.89337	0.470088	-0.722768	-0.315342	0.306855	0.67764
Rab28	yellow	-0.0238469	0.042582	0.579905	-0.507049	0.410062	0.657702	-0.889326	-0.238228	0.851945	-0.722608	0.215636	0.700904	-0.247535
Prss12	blue	0.23919	0.913925	0.913991	0.517517	0.00716069	-0.283746	-0.299089	-0.947123	0.441868	-0.722547	-0.304935	0.209562	0.764321
Tubb4a	brown	0.437157	0.61831	0.841762	0.0263431	-0.0317168	0.0852147	-0.646539	-0.69217	0.618052	-0.722426	-0.296588	0.667616	0.297809
Zfp157	yellow	-0.281977	-0.0853231	0.53297	-0.609201	0.499255	0.797142	-0.929002	-0.146575	0.924341	-0.722345	0.337096	0.659738	-0.328072
Kdelr3	brown	0.263078	0.940691	0.925828	0.536459	-0.00447719	-0.315631	-0.294867	-0.972906	0.427708	-0.722011	-0.321957	0.196355	0.794055
Ctdspl	brown	0.303026	0.935349	0.931591	0.520577	-0.00800064	-0.297423	-0.321652	-0.97308	0.442625	-0.721882	-0.329069	0.218641	0.778761
Lonrf2	brown	0.0296037	0.769013	0.874157	0.35212	0.12126	-0.124515	-0.385319	-0.843474	0.530408	-0.721877	-0.264022	0.319626	0.612724
Wdr60	blue	0.143479	0.872281	0.862281	0.557202	0.0471264	-0.272304	-0.24023	-0.913719	0.423813	-0.721612	-0.136469	0.0075743	0.796977
Gkap1	brown	0.177361	0.729608	0.829901	0.26902	-0.130518	-0.100135	-0.40845	-0.76298	0.493972	-0.721124	-0.220978	0.347102	0.541507
Slc22a17	blue	0.213841	0.934835	0.89855	0.592115	0.0548607	-0.335392	-0.249259	-0.974475	0.406623	-0.721123	-0.22011	0.0411524	0.846588
Syap1	brown	0.494311	0.787777	0.88593	0.242794	-0.050321	-0.0938558	-0.501862	-0.823244	0.52617	-0.721063	-0.184808	0.308328	0.544054
Sardh	blue	0.363562	0.881491	0.890148	0.465819	-0.0171349	-0.238528	-0.339717	-0.906175	0.450775	-0.720689	-0.214459	0.152781	0.728907
Cic	blue	0.190327	0.938222	0.900306	0.600427	0.0813255	-0.33722	-0.228903	-0.971989	0.407318	-0.720535	-0.214775	0.0405445	0.841316
Doc2b	brown	0.360167	0.919336	0.927512	0.468612	-0.00845784	-0.269281	-0.358764	-0.949177	0.450711	-0.720359	-0.353983	0.28861	0.732296
Ncoa6	brown	0.259677	0.793963	0.832419	0.447248	0.177752	-0.211794	-0.345003	-0.883607	0.453802	-0.720282	-0.0392265	0.00741904	0.698659
Hk1	yellow	-0.354337	-0.113217	0.490627	-0.588814	0.574715	0.817946	-0.883273	-0.114033	0.915508	-0.720244	0.535128	0.420266	-0.288578
Irgm1	brown	0.110441	0.767257	0.86237	0.378907	0.166411	-0.109818	-0.373977	-0.837958	0.536926	-0.72003	-0.133211	0.168996	0.630833
2610316D01Rik	brown	0.391818	0.69569	0.850721	0.199266	0.0915912	-0.0117035	-0.55704	-0.787276	0.575322	-0.71997	-0.170443	0.350229	0.486776
Elob	yellow	-0.139431	0.0271621	0.53685	-0.498176	0.188971	0.6567	-0.82648	-0.178248	0.807671	-0.719903	0.331566	0.530197	-0.195262
Dlc1	brown	0.166825	0.659484	0.836945	0.212412	0.128264	-0.0053938	-0.516437	-0.760489	0.576982	-0.719595	-0.220241	0.440839	0.445617
Bad	brown	0.214177	0.586801	0.842877	-0.0107359	-0.0350508	0.166983	-0.638243	-0.654655	0.667905	-0.71959	-0.254977	0.623048	0.298139
2900054C01Rik	blue	0.077663	0.869449	0.880667	0.519303	0.106231	-0.252383	-0.256054	-0.914198	0.45125	-0.719542	-0.175454	0.0748137	0.766806
Adamtsl1	blue	0.235003	0.896472	0.923221	0.498176	0.13349	-0.268828	-0.348421	-0.966703	0.46693	-0.719285	-0.355395	0.285159	0.736164
Dusp10	brown	0.302502	0.86077	0.915362	0.412303	0.0956086	-0.201802	-0.40544	-0.918704	0.496044	-0.719023	-0.287986	0.276072	0.677601
Tbc1d2b	blue	0.193921	0.938167	0.896951	0.607698	0.0750123	-0.340542	-0.230388	-0.976183	0.403454	-0.718981	-0.202453	0.0161849	0.851916
Lepr	blue	0.23658	0.929617	0.912502	0.531862	0.00169376	-0.310348	-0.285987	-0.964655	0.422937	-0.718907	-0.253234	0.114217	0.804596
Nt5e	brown	0.319181	0.923636	0.927423	0.489434	0.00635138	-0.283639	-0.337699	-0.955923	0.446049	-0.718764	-0.34149	0.258133	0.748803
Rhov	yellow	-0.407212	0.0321201	0.538026	-0.412602	0.358429	0.647796	-0.726432	-0.20809	0.822911	-0.718656	0.505483	0.281228	-0.121366
Il17d	brown	0.266357	0.912596	0.925438	0.490578	0.0387845	-0.264288	-0.327475	-0.953163	0.462767	-0.718376	-0.29108	0.202026	0.754141
Lats2	yellow	-0.127676	0.0800007	0.568887	-0.354437	0.640384	0.563866	-0.808566	-0.305531	0.810522	-0.718293	0.225908	0.559728	-0.120626
Col19a1	blue	0.144463	0.889419	0.906787	0.499019	0.0376837	-0.243342	-0.300189	-0.917853	0.460223	-0.718065	-0.262275	0.178945	0.74813
Hjv	brown	0.161543	0.906747	0.919433	0.509374	0.0563242	-0.269073	-0.30473	-0.947119	0.456171	-0.718065	-0.312421	0.213571	0.763649
Slitrk1	brown	0.311739	0.895007	0.927767	0.442786	0.0116053	-0.250473	-0.375186	-0.940994	0.468965	-0.717913	-0.377334	0.345841	0.696152
Chil1	brown	0.352718	0.854405	0.879301	0.408165	-0.12716	-0.229258	-0.367837	-0.878382	0.441316	-0.717541	-0.237746	0.218253	0.683808
Ski	blue	0.166566	0.939873	0.911377	0.590434	0.0946779	-0.328541	-0.243867	-0.979237	0.418236	-0.717335	-0.250174	0.078913	0.835384
Sgcg	brown	0.305859	0.883137	0.910339	0.439898	-0.00510588	-0.233914	-0.36003	-0.910954	0.462052	-0.717061	-0.350851	0.320637	0.694084
Pitx2	yellow	-0.326207	-0.181813	0.437183	-0.643903	0.482448	0.85245	-0.897268	-0.0432208	0.897448	-0.716845	0.569964	0.449778	-0.356072
Dsel	blue	0.112154	0.915157	0.890767	0.608515	0.152776	-0.310969	-0.231029	-0.969388	0.424337	-0.716579	-0.170433	-0.0170684	0.850925
Gpr17	brown	0.109695	0.640716	0.824146	0.160412	0.0100029	0.0271722	-0.496979	-0.706342	0.580453	-0.716104	-0.271324	0.519421	0.414886
Dse	brown	0.370889	0.816584	0.895394	0.352434	0.117009	-0.169025	-0.45092	-0.898852	0.50758	-0.715988	-0.260505	0.303552	0.619829
Dcaf6	blue	0.0468188	0.867449	0.87372	0.569918	0.222586	-0.284357	-0.255705	-0.948022	0.435734	-0.715688	-0.214572	0.0893794	0.787791
Inpp5a	blue	0.106488	0.904447	0.875945	0.573603	0.0110201	-0.291192	-0.212916	-0.925546	0.414364	-0.715589	-0.121386	-0.0543734	0.838266
Ctps2	yellow	-0.0390387	-0.0484791	0.505564	-0.592641	0.313259	0.76409	-0.889541	-0.112254	0.856131	-0.715523	0.487595	0.474031	-0.299181
Kbtbd7	brown	0.315845	0.608105	0.854033	0.0532694	0.198453	0.111254	-0.654675	-0.724029	0.658264	-0.715221	-0.273496	0.618279	0.317383
Calcoco1	blue	0.194868	0.888703	0.893729	0.509296	0.0181734	-0.250547	-0.288442	-0.917716	0.447001	-0.714953	-0.156502	0.0551706	0.763249
Nog	brown	0.38329	0.70291	0.882881	0.150052	0.0612307	-0.00832136	-0.590408	-0.786036	0.592903	-0.71491	-0.378477	0.627391	0.412964
Acot1	yellow	-0.0728119	-0.062778	0.522264	-0.614387	0.446779	0.771617	-0.933465	-0.1501	0.890956	-0.714805	0.427725	0.551844	-0.317789
Rcn2	brown	0.254963	0.553399	0.82799	-0.0302014	0.018082	0.172075	-0.671619	-0.65159	0.667667	-0.71475	-0.255821	0.662142	0.255409
Pamr1	brown	0.23023	0.928677	0.930371	0.529974	0.033555	-0.289545	-0.308266	-0.971952	0.449912	-0.714165	-0.332814	0.211091	0.782912
Fmod	blue	0.272663	0.930541	0.921626	0.52189	0.00317619	-0.302242	-0.309279	-0.961485	0.429478	-0.714076	-0.330828	0.217097	0.774837
Grasp	yellow	-0.390395	-0.187361	0.45105	-0.678331	0.453862	0.878193	-0.906333	-0.03266	0.916726	-0.714052	0.571796	0.475947	-0.386659
Rbm46	blue	0.288868	0.872286	0.908666	0.442054	0.0806753	-0.248927	-0.379685	-0.940994	0.462729	-0.713771	-0.315125	0.277747	0.698201
C1qtnf6	brown	0.366986	0.877905	0.887983	0.419486	-0.114815	-0.247762	-0.35314	-0.896344	0.430952	-0.713658	-0.201284	0.152409	0.709594
Flvcr2	brown	0.369133	0.870463	0.893521	0.430145	0.0295585	-0.220222	-0.359946	-0.897463	0.461045	-0.713645	-0.231687	0.197632	0.694761
Basp1	blue	0.18767	0.866262	0.860445	0.545269	0.198407	-0.301375	-0.283249	-0.939793	0.41491	-0.713495	-0.248608	0.133133	0.776043
Notch1	blue	0.127472	0.880578	0.827741	0.603939	0.108706	-0.351625	-0.179973	-0.919833	0.352928	-0.71345	-0.104117	-0.0618431	0.826486
Mia	brown	0.320728	0.892755	0.923008	0.443064	0.00569156	-0.253639	-0.374681	-0.936858	0.461155	-0.713425	-0.392353	0.361461	0.691395
Vamp2	blue	0.0639998	0.846249	0.853481	0.500539	-0.0140639	-0.224236	-0.247098	-0.873767	0.441303	-0.713129	-0.0107497	-0.112826	0.783804
Ophn1	brown	0.137445	0.81651	0.872065	0.436962	0.104241	-0.17417	-0.350966	-0.887821	0.492222	-0.713103	-0.175541	0.126484	0.709262
ND5	brown	0.33173	0.861163	0.882267	0.429923	-0.0578776	-0.239916	-0.366584	-0.904986	0.441747	-0.712964	-0.230202	0.180979	0.709301
Gpihbp1	blue	0.236499	0.923145	0.920051	0.52594	0.0290493	-0.283412	-0.298124	-0.957599	0.443691	-0.712959	-0.269059	0.147126	0.782004
Rac3	brown	0.278064	0.526358	0.813589	-0.0896972	-0.0187691	0.220375	-0.68098	-0.598236	0.680803	-0.71287	-0.192119	0.640022	0.212085
Col15a1	blue	0.180954	0.913725	0.888802	0.575681	0.0580658	-0.291972	-0.242622	-0.948199	0.426305	-0.712818	-0.153093	-0.0219725	0.835007
Inha	blue	0.217887	0.922384	0.885991	0.583361	0.0195091	-0.331998	-0.248319	-0.960568	0.397152	-0.712811	-0.201276	0.0274116	0.833799
Cyp2d22	blue	0.228524	0.934367	0.90567	0.567167	0.0135977	-0.318135	-0.259186	-0.965685	0.416444	-0.712568	-0.237675	0.0689552	0.828429
Pianp	brown	0.321096	0.874387	0.91349	0.419523	0.0272515	-0.234849	-0.397454	-0.932191	0.469209	-0.712549	-0.325344	0.290236	0.6948
Lgmn	blue	0.26813	0.866049	0.888357	0.462974	-0.0201712	-0.254288	-0.332974	-0.907764	0.443945	-0.712284	-0.278197	0.229461	0.708183
Fitm1	brown	0.403802	0.86263	0.892604	0.396245	-0.0770855	-0.236409	-0.39352	-0.896918	0.445871	-0.712272	-0.335108	0.332858	0.661687
Ssh3	brown	0.267507	0.831447	0.863276	0.445866	0.129316	-0.197446	-0.335493	-0.882994	0.46861	-0.712263	-0.122144	0.0798258	0.701746
Chst1	blue	0.289854	0.863791	0.883062	0.430512	-0.0291577	-0.242985	-0.332025	-0.882953	0.436913	-0.712154	-0.304001	0.288129	0.675199
Sec14l1	blue	0.0819317	0.858043	0.876437	0.544814	0.282138	-0.265113	-0.278937	-0.941126	0.455712	-0.712125	-0.235869	0.128107	0.767061
Zfp395	blue	0.19263	0.893796	0.892765	0.504882	-0.0273996	-0.25562	-0.277586	-0.918689	0.440556	-0.711914	-0.168946	0.0452262	0.782824
Adamts6	blue	0.0321456	0.871763	0.843768	0.625358	0.225578	-0.332585	-0.1974	-0.954217	0.396515	-0.711706	-0.116911	-0.0739667	0.84979
Tvp23a	yellow	-0.471682	-0.106936	0.429517	-0.471926	0.455957	0.73339	-0.735535	-0.0979111	0.822079	-0.711649	0.750539	0.0872591	-0.178939
Ap3m2	yellow	0.13037	0.0773126	0.58674	-0.504234	0.296823	0.662012	-0.893808	-0.233701	0.848913	-0.711533	0.266316	0.600281	-0.207845
Vwc2	brown	0.273764	0.906028	0.917378	0.497355	-0.00140035	-0.26452	-0.32873	-0.952585	0.454803	-0.711507	-0.290292	0.186974	0.762045
Psme1	yellow	-0.165547	-0.0729724	0.501503	-0.625009	0.224362	0.80319	-0.889012	-0.0803457	0.877976	-0.711441	0.441589	0.525267	-0.30819
Cgas	brown	0.265118	0.883329	0.924757	0.426509	0.0180558	-0.229939	-0.37527	-0.929117	0.479237	-0.711225	-0.380544	0.348021	0.69099
Tnnc2	blue	0.147976	0.835342	0.857374	0.446971	0.0150169	-0.246876	-0.301328	-0.868193	0.425523	-0.710796	-0.25782	0.227282	0.688608
Adcy5	brown	0.332156	0.77583	0.84467	0.320061	-0.0152564	-0.169949	-0.404688	-0.822249	0.468858	-0.710497	-0.257135	0.332373	0.582555
Dennd5a	blue	0.248876	0.953714	0.913011	0.584414	-0.00576191	-0.342335	-0.251681	-0.98143	0.40221	-0.710438	-0.261851	0.0794827	0.840107
Mef2c	blue	0.13204	0.917102	0.893581	0.590335	0.142522	-0.336839	-0.240134	-0.971477	0.408118	-0.710257	-0.282562	0.125454	0.814678
Lrch2	brown	0.285679	0.848749	0.863201	0.457045	0.0317629	-0.259218	-0.328236	-0.912551	0.43414	-0.709995	-0.18109	0.112634	0.725783
Mcam	blue	0.190561	0.9114	0.905168	0.537367	0.0249817	-0.299182	-0.286613	-0.957743	0.431635	-0.70957	-0.296561	0.160518	0.792977
Cyp4f16	yellow	-0.336184	-0.149947	0.472916	-0.628304	0.545319	0.84674	-0.903613	-0.086959	0.922728	-0.709546	0.551846	0.437472	-0.332405
Pygo2	blue	0.245616	0.845844	0.852895	0.494568	0.0399675	-0.244599	-0.296248	-0.903311	0.437516	-0.709437	-0.0787883	-0.0315104	0.76711
Copg2os2	blue	0.2765	0.924829	0.903477	0.550487	0.0552962	-0.30514	-0.28404	-0.955618	0.420427	-0.709256	-0.25578	0.119191	0.793233
Tgfbr2	brown	0.211093	0.870867	0.909206	0.447676	0.100487	-0.24505	-0.358628	-0.93149	0.46859	-0.708988	-0.363209	0.320798	0.698806
Klhl40	blue	0.101419	0.903941	0.872271	0.581799	0.0668105	-0.328092	-0.219641	-0.940827	0.391774	-0.708871	-0.199043	0.028022	0.827308
Exoc6b	yellow	-0.37079	-0.0666949	0.507786	-0.53669	0.501645	0.739321	-0.835527	-0.147359	0.873477	-0.708793	0.347554	0.576889	-0.268228
Enpp2	blue	0.223671	0.939042	0.901829	0.592491	0.0250659	-0.338338	-0.245556	-0.97594	0.403504	-0.708592	-0.246783	0.0608003	0.842011
Wwc2	yellow	-0.387332	-0.00362987	0.54475	-0.415955	0.726662	0.680472	-0.812189	-0.255233	0.879224	-0.708462	0.382385	0.426458	-0.152934
Mbnl2	blue	0.276866	0.907041	0.91019	0.523584	0.119259	-0.302562	-0.326222	-0.974411	0.439178	-0.708415	-0.351962	0.245848	0.761979
Arhgdib	blue	0.203202	0.889743	0.895492	0.475553	-0.0789633	-0.238529	-0.29986	-0.896353	0.44581	-0.708169	-0.221402	0.12322	0.753819
Rbfox2	yellow	-0.431656	0.0684273	0.568123	-0.308838	0.679815	0.565891	-0.741159	-0.315613	0.823414	-0.708046	0.270348	0.458449	-0.0732736
Srpx	blue	0.150432	0.918572	0.887414	0.572785	0.0272479	-0.317416	-0.226215	-0.94291	0.406507	-0.707904	-0.224622	0.0595521	0.820462
Kif21a	brown	0.0580904	0.78003	0.830347	0.43278	0.114566	-0.19433	-0.288554	-0.838753	0.458895	-0.707834	-0.162561	0.162338	0.65555
Fam155a	brown	0.223474	0.716463	0.837974	0.230187	-0.0529454	-0.0980744	-0.45378	-0.783161	0.504782	-0.707757	-0.209507	0.35527	0.509492
Pth1r	brown	0.282795	0.848575	0.921062	0.384782	0.0283029	-0.175301	-0.418454	-0.903637	0.513981	-0.707515	-0.383884	0.395694	0.643221
Zmynd11	blue	0.154306	0.90642	0.897861	0.581303	0.231972	-0.308572	-0.268175	-0.978998	0.436164	-0.707485	-0.261279	0.106694	0.809589
Mdfic	blue	0.259261	0.94346	0.922368	0.549074	0.0324571	-0.318762	-0.285271	-0.978385	0.424318	-0.707373	-0.312495	0.162699	0.804695
Tox2	brown	0.0875227	0.758407	0.841003	0.324225	-0.0888204	-0.105746	-0.353189	-0.782871	0.499407	-0.707295	-0.13381	0.169206	0.619432
Atn1	blue	0.0283023	0.828479	0.839986	0.521924	0.0988143	-0.206623	-0.228592	-0.866323	0.455515	-0.706841	-0.0430579	-0.0811968	0.778663
Cbln2	blue	0.352244	0.90929	0.903075	0.486942	-0.0687249	-0.285966	-0.324593	-0.93412	0.42242	-0.706813	-0.32381	0.239379	0.738813
Dct	brown	0.125599	0.795366	0.856546	0.39629	0.0252367	-0.178217	-0.349202	-0.848717	0.469266	-0.706575	-0.234923	0.241374	0.64771
Sgpl1	yellow	-0.303553	-0.0335909	0.5488	-0.503896	0.669105	0.724886	-0.883926	-0.217341	0.901623	-0.706571	0.293434	0.608018	-0.247294
Zfp36l1	blue	0.217795	0.900331	0.88159	0.578829	0.242471	-0.324351	-0.272263	-0.976372	0.416415	-0.706521	-0.249414	0.098556	0.804969
Atxn7l3	brown	0.314598	0.811609	0.814366	0.445227	0.00180038	-0.212696	-0.294812	-0.841702	0.422785	-0.706442	0.0184857	-0.0872098	0.722763
Cacng4	brown	0.414355	0.813825	0.869744	0.366981	0.13845	-0.195779	-0.418338	-0.874785	0.470932	-0.706413	-0.343226	0.397346	0.599891
Ccdc122	brown	0.0597502	0.747958	0.834493	0.358623	0.138313	-0.09859	-0.357662	-0.814019	0.516921	-0.706141	0.0144773	-0.010861	0.650143
Adamts20	blue	0.195117	0.882624	0.893958	0.502353	0.0256866	-0.260761	-0.295864	-0.926104	0.445152	-0.706043	-0.27814	0.1843	0.747509
Egfr	brown	0.281732	0.891665	0.911224	0.462271	0.0391145	-0.269489	-0.346818	-0.93835	0.450245	-0.705844	-0.380849	0.321632	0.712702
Klf6	brown	0.0920927	0.9099	0.900196	0.585789	0.171235	-0.314045	-0.24968	-0.976616	0.431656	-0.705777	-0.267064	0.0999505	0.820536
Heca	blue	0.105869	0.916535	0.886354	0.609373	0.151482	-0.31841	-0.221769	-0.968486	0.415074	-0.705709	-0.195432	-0.000524956	0.849317
Yod1	brown	0.123444	0.767887	0.85425	0.387812	0.156836	-0.118386	-0.369389	-0.835735	0.519146	-0.705683	-0.136254	0.165195	0.624395
Fbn2	blue	0.203449	0.93814	0.883881	0.631441	0.133198	-0.376301	-0.217517	-0.99001	0.376519	-0.705502	-0.243346	0.0372257	0.859288
Trps1	blue	0.151645	0.908321	0.876767	0.614264	0.124593	-0.324125	-0.228046	-0.964871	0.407127	-0.705324	-0.213963	0.0253933	0.841573
Kcnk2	brown	0.25796	0.896876	0.919825	0.461948	0.00641509	-0.255642	-0.348931	-0.936197	0.458372	-0.705277	-0.381386	0.316328	0.718017
Snx17	brown	0.456126	0.68394	0.865619	0.11358	0.0354578	0.0305079	-0.597738	-0.748581	0.595902	-0.704953	-0.318164	0.59081	0.380013
Pde4dip	blue	-0.0162024	0.872429	0.857724	0.619188	0.25744	-0.302874	-0.199556	-0.949521	0.42206	-0.7046	-0.126486	-0.065596	0.844415
Fzd9	blue	0.331095	0.87674	0.87628	0.462945	-0.0162216	-0.298475	-0.333264	-0.921808	0.401486	-0.704448	-0.317107	0.257923	0.711376
Ehbp1	blue	0.0974887	0.905621	0.860199	0.599188	0.0094447	-0.324867	-0.188425	-0.93058	0.385396	-0.704304	-0.114944	-0.0900789	0.857081
Exoc4	yellow	-0.204097	-0.0582202	0.506449	-0.567029	0.504868	0.71146	-0.876517	-0.158219	0.847527	-0.704195	0.330614	0.617288	-0.295944
Prdm11	blue	0.337776	0.912407	0.903558	0.51337	0.0486592	-0.282852	-0.310871	-0.945491	0.434825	-0.703936	-0.275989	0.162069	0.765638
Plxna3	blue	0.204773	0.937932	0.89538	0.587904	0.00895262	-0.330723	-0.224886	-0.956995	0.399049	-0.703609	-0.220095	0.0343098	0.837201
Efnb2	yellow	-0.276152	0.0918277	0.599579	-0.352051	0.621189	0.575551	-0.799252	-0.32827	0.838547	-0.703453	0.136615	0.630178	-0.115521
Fam13a	yellow	-0.367463	-0.0955342	0.48126	-0.558568	0.477566	0.788572	-0.819996	-0.0951348	0.87838	-0.703409	0.51514	0.424161	-0.288071
Npepl1	blue	0.203046	0.905875	0.853205	0.572677	-0.041455	-0.328442	-0.204445	-0.910039	0.3702	-0.703371	-0.141034	-0.0321283	0.824357
Ccdc141	brown	0.212982	0.818698	0.880232	0.387043	0.0748197	-0.191685	-0.387317	-0.869239	0.47204	-0.702074	-0.340604	0.364336	0.626262
Mtmr12	yellow	-0.218527	-0.174931	0.437374	-0.677869	0.448101	0.866574	-0.913609	-0.0278793	0.894471	-0.701925	0.630418	0.397011	-0.377572
Klhl13	blue	0.293826	0.942052	0.920923	0.538582	-0.00669448	-0.327519	-0.290455	-0.975189	0.415881	-0.701789	-0.353521	0.214273	0.788979
Glrx	yellow	-0.311193	-0.202089	0.426679	-0.698588	0.392353	0.882374	-0.897059	0.00559906	0.898437	-0.701744	0.574155	0.490174	-0.414641
Dram1	brown	0.0446593	0.718107	0.819294	0.302456	0.074103	-0.0832958	-0.371745	-0.772161	0.504955	-0.701107	0.0183121	0.0408591	0.589928
Lasp1	brown	0.488135	0.788357	0.884697	0.271852	0.0474861	-0.122559	-0.505123	-0.85355	0.521313	-0.700987	-0.306815	0.405687	0.550115
Rtn2	brown	0.128206	0.822553	0.842621	0.427051	-0.114067	-0.198739	-0.27395	-0.815443	0.433711	-0.700967	-0.165883	0.129389	0.685463
Tnc	blue	0.213052	0.937503	0.876237	0.617158	0.0450512	-0.380595	-0.20746	-0.969736	0.361797	-0.700929	-0.248736	0.0469695	0.850701
Cdh13	blue	0.219939	0.859569	0.887825	0.430041	-0.0330843	-0.240306	-0.339168	-0.892223	0.444872	-0.700147	-0.340806	0.302136	0.68688
Fgf7	blue	0.288224	0.92106	0.916321	0.523614	0.0707452	-0.305467	-0.317585	-0.967517	0.430925	-0.700095	-0.389058	0.277744	0.759476
Ahr	blue	0.168034	0.937091	0.896736	0.587975	0.0429289	-0.345307	-0.230001	-0.968827	0.394525	-0.69987	-0.263193	0.0739177	0.837229
Il13ra1	brown	0.18981	0.836385	0.892091	0.417394	0.0725802	-0.166425	-0.352566	-0.888071	0.505884	-0.69968	-0.197434	0.153252	0.691959
A430035B10Rik	yellow	-0.130709	0.0945391	0.594798	-0.404456	0.405169	0.615643	-0.830875	-0.293342	0.834068	-0.69961	0.29686	0.462083	-0.111229
Mafb	blue	0.11489	0.903427	0.887253	0.566342	0.112645	-0.298407	-0.239655	-0.944211	0.421779	-0.699588	-0.236346	0.0842008	0.799838
Rcn1	brown	0.189801	0.785263	0.834747	0.434855	0.144087	-0.167112	-0.329607	-0.86063	0.48015	-0.69954	-0.102226	0.0619295	0.687945
Card19	brown	0.22997	0.767014	0.86199	0.306018	-0.0253037	-0.0657271	-0.417459	-0.793049	0.53269	-0.699411	-0.140762	0.19562	0.592672
Slc35f5	blue	0.140962	0.93641	0.887679	0.617725	0.0592373	-0.352463	-0.201887	-0.973119	0.386691	-0.699259	-0.175362	-0.0429903	0.86574
Smyd1	brown	0.304654	0.883053	0.906256	0.442185	0.00193295	-0.25606	-0.358264	-0.916901	0.444898	-0.69921	-0.400596	0.366656	0.681282
Daam1	yellow	-0.565573	-0.0196445	0.474264	-0.30649	0.799501	0.614049	-0.665991	-0.228283	0.802767	-0.699135	0.552995	0.161243	-0.0669655
Myl12a	brown	0.219041	0.697889	0.831607	0.178178	-0.0993172	-0.0047154	-0.447882	-0.703076	0.543922	-0.698872	-0.142707	0.321241	0.468495
Zfp949	blue	-0.0381818	0.852766	0.845644	0.579736	0.147694	-0.268067	-0.191087	-0.905516	0.42771	-0.698672	-0.0775895	-0.0972225	0.821657
Ifitm1	yellow	-0.332973	-0.240356	0.393915	-0.705687	0.489816	0.899874	-0.901518	0.0204176	0.895783	-0.698515	0.66969	0.397292	-0.420282
Ccnd1	yellow	-0.0384758	0.130069	0.611179	-0.363075	0.56405	0.527538	-0.830908	-0.349032	0.804987	-0.698498	0.0591127	0.717217	-0.129647
Snhg18	blue	0.198227	0.923338	0.875314	0.580872	-0.051444	-0.327345	-0.216395	-0.935073	0.382795	-0.69841	-0.163923	-0.0286906	0.839216
P4ha2	brown	0.313014	0.900582	0.912206	0.474423	-0.00622555	-0.265661	-0.345001	-0.938384	0.449122	-0.698303	-0.386849	0.303265	0.730086
Tro	brown	0.104437	0.774535	0.815229	0.439067	0.0605389	-0.209011	-0.301223	-0.834103	0.430968	-0.698205	-0.230647	0.224375	0.652685
Emilin3	blue	0.310618	0.955758	0.919985	0.566025	0.0180687	-0.340801	-0.275296	-0.985437	0.40614	-0.697613	-0.322116	0.154892	0.813088
Svil	blue	0.285779	0.961515	0.912184	0.594971	0.0285395	-0.365929	-0.248014	-0.99219	0.388346	-0.69721	-0.31686	0.126972	0.835379
Cnn3	brown	0.393847	0.905271	0.915887	0.458645	0.00570866	-0.281612	-0.364515	-0.948117	0.439323	-0.697145	-0.396805	0.33482	0.707416
Armcx2	blue	0.429958	0.913097	0.907048	0.474246	-0.0323506	-0.2938	-0.345927	-0.949894	0.424674	-0.696568	-0.331946	0.24272	0.734123
Emx2	brown	0.293167	0.790024	0.885922	0.287269	-0.0891371	-0.122614	-0.447312	-0.830546	0.509301	-0.696092	-0.361225	0.447677	0.558004
Zbed3	yellow	-0.138115	-0.072225	0.476828	-0.555595	0.490073	0.687536	-0.868607	-0.155992	0.819246	-0.696049	0.455153	0.466546	-0.277283
Hp1bp3	yellow	-0.173424	0.108579	0.573864	-0.35133	0.329286	0.61004	-0.741794	-0.261184	0.813982	-0.695602	0.462878	0.242269	-0.0611451
Celsr1	blue	0.00646817	0.841662	0.815394	0.544301	0.0438333	-0.288772	-0.176499	-0.863946	0.379259	-0.695511	-0.066549	-0.0759462	0.786414
Wdr44	blue	0.315061	0.889128	0.862766	0.524279	0.078111	-0.329058	-0.277611	-0.92826	0.37889	-0.695403	-0.235792	0.130837	0.748774
Emp1	blue	0.347128	0.926841	0.918195	0.513854	0.0470617	-0.301121	-0.324121	-0.96599	0.431276	-0.69537	-0.389572	0.27854	0.75482
Tead3	brown	0.286486	0.814428	0.883333	0.341046	-0.0481386	-0.137503	-0.394629	-0.83577	0.506056	-0.695354	-0.293813	0.325291	0.612295
Hpse2	yellow	-0.261867	-0.101283	0.504709	-0.598142	0.55149	0.805346	-0.907561	-0.128027	0.914587	-0.695184	0.447185	0.508417	-0.311987
Fuca1	yellow	0.0495324	0.0383145	0.574516	-0.580772	0.216668	0.691392	-0.921724	-0.187896	0.843866	-0.695073	0.219047	0.698942	-0.274478
Bcl2	blue	0.220928	0.924875	0.897374	0.580286	0.0877107	-0.342979	-0.259885	-0.976684	0.401635	-0.695014	-0.330055	0.168225	0.805288
Mff	brown	0.283279	0.792907	0.834484	0.440806	0.289445	-0.225574	-0.365068	-0.89617	0.455818	-0.694721	-0.188595	0.158053	0.673729
Tspyl5	yellow	-0.2019	-0.0109743	0.513442	-0.49274	0.414079	0.672774	-0.822116	-0.19354	0.822014	-0.694493	0.436359	0.388282	-0.181665
Suox	brown	0.255762	0.644136	0.848558	0.101949	0.0571884	0.0542686	-0.567532	-0.725929	0.609393	-0.694435	-0.297253	0.563672	0.376504
Pxmp4	yellow	-0.287153	-0.143151	0.461814	-0.644638	0.358656	0.840138	-0.875163	-0.0484764	0.895374	-0.694286	0.514698	0.480066	-0.35198
Tnfaip8	yellow	-0.198428	-0.0978853	0.508956	-0.646027	0.340634	0.834481	-0.921795	-0.092376	0.912089	-0.694255	0.45663	0.526159	-0.340034
Efhd2	blue	-0.0138867	0.864848	0.861308	0.544871	0.0868654	-0.269635	-0.21443	-0.90142	0.421961	-0.694155	-0.179786	0.0347492	0.7877
Htra1	blue	0.274141	0.939561	0.906621	0.566661	0.0442491	-0.331407	-0.274513	-0.977469	0.406649	-0.694073	-0.285429	0.107791	0.820225
Chrna1	blue	0.285194	0.93944	0.915492	0.539588	-0.0128448	-0.327374	-0.287888	-0.967506	0.410931	-0.693493	-0.367882	0.222194	0.787737
Prune2	brown	0.439252	0.726906	0.819297	0.229246	-0.0408938	-0.0731766	-0.455983	-0.756822	0.500047	-0.693351	-0.230536	0.365272	0.507183
S1pr1	brown	0.156356	0.633209	0.827237	0.162672	0.272742	0.0275948	-0.538166	-0.743712	0.592682	-0.692614	-0.262116	0.504052	0.399301
Ms4a7	blue	0.313939	0.933767	0.902807	0.557074	0.0222831	-0.321656	-0.271921	-0.964018	0.407388	-0.692546	-0.306212	0.152439	0.794947
Il1r1	blue	0.228528	0.929144	0.896115	0.550291	-0.00902598	-0.330456	-0.251459	-0.950733	0.397748	-0.691427	-0.291679	0.132178	0.799638
Fkbp14	brown	0.35092	0.817581	0.880152	0.350914	0.0592044	-0.185068	-0.435231	-0.876625	0.478978	-0.691276	-0.382252	0.411031	0.611218
Klhl7	blue	0.377123	0.89653	0.883504	0.480939	0.0123011	-0.302721	-0.319917	-0.939628	0.408266	-0.691199	-0.273712	0.171157	0.742481
Mybph	blue	0.222669	0.898815	0.889894	0.50775	0.010919	-0.300612	-0.284537	-0.92446	0.410828	-0.691156	-0.346983	0.243702	0.743167
Adamts12	blue	0.207269	0.891237	0.869317	0.50996	-0.0535361	-0.308418	-0.246089	-0.904906	0.389886	-0.69094	-0.259596	0.144571	0.754711
Wscd2	brown	0.193393	0.852335	0.893489	0.411975	-0.0517987	-0.217105	-0.341177	-0.883425	0.461223	-0.690588	-0.350468	0.319871	0.669958
Gnb4	blue	0.0409391	0.89217	0.858205	0.629589	0.145635	-0.322305	-0.181736	-0.947966	0.399966	-0.690424	-0.132915	-0.0829814	0.855105
Slc37a3	yellow	-0.0861363	0.0165046	0.57933	-0.577712	0.297374	0.736185	-0.913852	-0.193219	0.889963	-0.690373	0.249127	0.653968	-0.263934
Rab27a	yellow	-0.196648	-0.17383	0.443878	-0.658697	0.542054	0.845074	-0.930453	-0.0524517	0.895756	-0.689822	0.470579	0.568608	-0.400536
Hs3st4	brown	0.379634	0.761641	0.857493	0.232603	-0.0637546	-0.0957111	-0.473621	-0.790073	0.505525	-0.689666	-0.279591	0.396868	0.521229
Dsp	blue	0.216243	0.914426	0.910249	0.519089	0.0562978	-0.289592	-0.295651	-0.957231	0.43635	-0.689584	-0.313689	0.177562	0.774558
Nfatc4	yellow	-0.24063	-0.095948	0.457921	-0.51821	0.566474	0.756758	-0.83429	-0.118087	0.85348	-0.689403	0.548134	0.339667	-0.249537
Iqsec1	blue	0.215675	0.93093	0.885007	0.605981	0.128119	-0.363347	-0.232076	-0.97995	0.381969	-0.689336	-0.316635	0.128055	0.826781
Tspan13	yellow	-0.189533	-0.0904929	0.478397	-0.627322	0.344828	0.754678	-0.865725	-0.0903111	0.841849	-0.689209	0.388246	0.590658	-0.340821
Trp53i13	yellow	-0.0374598	0.00443147	0.553266	-0.577705	0.219217	0.725414	-0.909402	-0.174691	0.861392	-0.688983	0.310322	0.578172	-0.25062
Tm4sf1	blue	0.229583	0.895927	0.903502	0.492744	0.0020776	-0.265355	-0.308526	-0.933792	0.447313	-0.688884	-0.319061	0.200268	0.756576
Pik3r1	blue	0.0466831	0.82884	0.860111	0.520905	0.325106	-0.263679	-0.293867	-0.934439	0.449821	-0.688743	-0.277606	0.18227	0.732988
Pias2	yellow	-0.295824	-0.0895623	0.504058	-0.585932	0.452707	0.812267	-0.875656	-0.11074	0.903693	-0.688667	0.453462	0.488249	-0.304129
Zadh2	yellow	-0.0456231	0.0762617	0.598291	-0.483638	0.376846	0.608602	-0.873057	-0.2725	0.830607	-0.688362	0.0854334	0.772754	-0.220889
Tyro3	yellow	-0.417976	-0.0251799	0.494726	-0.429334	0.467675	0.699747	-0.725709	-0.169477	0.843623	-0.688282	0.5612	0.217136	-0.141111
Sash1	brown	0.288956	0.847921	0.86959	0.434986	0.0615224	-0.224249	-0.337362	-0.877652	0.443335	-0.688065	-0.265181	0.221333	0.680873
Satb1	blue	0.336569	0.904881	0.848487	0.537256	-0.119423	-0.31938	-0.225666	-0.900355	0.362683	-0.688024	-0.119972	-0.0451484	0.802107
Gm9856	brown	0.334047	0.728963	0.815389	0.256122	-0.0795367	-0.12813	-0.434152	-0.773649	0.456963	-0.687649	-0.157909	0.270597	0.523952
Hs6st1	blue	0.126251	0.89427	0.858933	0.56016	0.00291978	-0.323958	-0.207884	-0.917959	0.381647	-0.687466	-0.210694	0.0424929	0.80467
Hexb	blue	0.185825	0.892082	0.882615	0.522237	0.00970653	-0.26268	-0.268084	-0.921513	0.43059	-0.687434	-0.185439	0.0366271	0.785252
Yipf4	brown	0.139335	0.785154	0.809408	0.471744	0.111252	-0.196605	-0.2836	-0.847095	0.440042	-0.687368	-0.0254982	-0.0530031	0.714881
Itprid2	blue	0.0494843	0.904225	0.846115	0.626644	0.0375506	-0.350952	-0.152051	-0.930354	0.36289	-0.687134	-0.163373	-0.0596781	0.859214
Sult5a1	brown	0.514549	0.724881	0.838837	0.206254	0.0185244	-0.0800536	-0.520369	-0.779209	0.511958	-0.68706	-0.341098	0.522488	0.454704
Pcolce2	yellow	0.0125443	0.0933471	0.617934	-0.486452	0.380763	0.62658	-0.89958	-0.278481	0.848296	-0.686934	0.0543102	0.810081	-0.228414
Atrn	yellow	-0.229487	-0.126595	0.431467	-0.562649	0.504767	0.744994	-0.835135	-0.0827804	0.821592	-0.68635	0.537632	0.407069	-0.309264
Epha4	yellow	-0.409694	-0.0943741	0.459456	-0.440988	0.848776	0.698522	-0.795974	-0.178354	0.845921	-0.686106	0.455604	0.401079	-0.221472
Limk1	yellow	-0.267531	-0.0202367	0.491739	-0.453764	0.400864	0.655828	-0.791194	-0.176271	0.802943	-0.686035	0.342721	0.469831	-0.177407
Tcn2	blue	0.396479	0.906434	0.87339	0.478655	-0.189215	-0.304397	-0.287155	-0.902195	0.38182	-0.686027	-0.222392	0.101325	0.756205
Gpr180	blue	0.100151	0.870057	0.862186	0.543585	0.0724117	-0.296068	-0.246242	-0.915435	0.405801	-0.685139	-0.321031	0.194628	0.760719
Scara3	blue	0.131968	0.929954	0.878753	0.599833	-0.00747208	-0.344171	-0.191061	-0.949258	0.380023	-0.685132	-0.197171	-0.0215833	0.853063
Gng11	brown	0.347105	0.789865	0.824772	0.337001	-0.219244	-0.17447	-0.354595	-0.781876	0.426992	-0.685006	-0.221494	0.251768	0.603919
Naga	blue	0.125441	0.855878	0.878178	0.469489	0.00929714	-0.196564	-0.283931	-0.871483	0.46707	-0.684988	-0.179824	0.0813579	0.732642
Dpy19l4	blue	0.0593429	0.814847	0.819659	0.497699	0.0751738	-0.250207	-0.247178	-0.872575	0.408539	-0.684707	-0.0489349	-0.0699008	0.752751
2310002L09Rik	brown	0.258423	0.712838	0.867659	0.191083	0.0184216	-0.03601	-0.520563	-0.77409	0.557261	-0.684604	-0.383924	0.572005	0.445739
Lnpk	yellow	-0.297694	-0.104271	0.46181	-0.508567	0.750743	0.71849	-0.836672	-0.151229	0.845227	-0.683936	0.446466	0.471846	-0.28511
Jazf1	blue	0.272918	0.955303	0.890789	0.611761	0.0290223	-0.391297	-0.223004	-0.983729	0.357204	-0.683931	-0.327322	0.124484	0.836035
Rag1	yellow	-0.216521	-0.166884	0.433171	-0.664872	0.427042	0.818699	-0.888293	-0.0427711	0.865961	-0.682737	0.529909	0.490444	-0.388262
Arhgap20	blue	0.22293	0.939067	0.893852	0.587549	0.0271196	-0.362024	-0.239112	-0.973369	0.37697	-0.682733	-0.330747	0.145321	0.817514
Anxa7	blue	0.0948536	0.894431	0.842382	0.608683	0.0322651	-0.325495	-0.174791	-0.920663	0.374917	-0.682116	-0.122779	-0.105896	0.860191
Syt14	yellow	-0.466206	-0.234792	0.385167	-0.62896	0.605261	0.865187	-0.835357	-0.00294432	0.883202	-0.681933	0.681779	0.319894	-0.370325
Pxk	brown	-0.0598167	0.696949	0.822625	0.296974	0.0244205	-0.0428633	-0.362687	-0.755573	0.535171	-0.681776	-0.112875	0.176056	0.56802
Decr2	yellow	-0.511217	-0.0766709	0.476496	-0.435443	0.73269	0.704396	-0.765385	-0.175293	0.855749	-0.68142	0.444977	0.382161	-0.196266
Hmgcll1	yellow	-0.314831	-0.178259	0.399045	-0.642959	0.334185	0.823728	-0.810716	0.00680167	0.838581	-0.681417	0.67048	0.311563	-0.351174
Shtn1	blue	0.16858	0.911078	0.854812	0.597268	0.0177691	-0.363786	-0.19074	-0.940188	0.356898	-0.681379	-0.246184	0.0493214	0.827697
Slc6a9	yellow	-0.108107	-0.0786395	0.47008	-0.607235	0.23995	0.773535	-0.844	-0.0731343	0.843798	-0.681313	0.536908	0.387815	-0.29395
Snap47	yellow	-0.210213	-0.168265	0.468563	-0.713837	0.405968	0.876308	-0.955561	-0.0385786	0.91659	-0.681194	0.40874	0.647637	-0.425714
Zfr2	blue	0.0835785	0.852553	0.79923	0.601783	0.0895924	-0.346309	-0.154393	-0.897122	0.340907	-0.681106	-0.0368579	-0.158586	0.826026
Erc1	blue	0.315668	0.876951	0.875125	0.512736	0.103409	-0.268536	-0.299872	-0.916582	0.428635	-0.68108	-0.300163	0.209429	0.721291
Zfyve21	brown	0.199956	0.634098	0.816366	0.120858	-0.138301	0.062071	-0.511326	-0.668393	0.582319	-0.681004	-0.24567	0.479836	0.396321
Sumf1	brown	0.242232	0.711353	0.867333	0.165179	-0.0289365	-0.00794809	-0.510627	-0.759403	0.570645	-0.680806	-0.318728	0.500401	0.448632
Dip2a	blue	0.386646	0.928577	0.889126	0.544919	-0.0353621	-0.320464	-0.276485	-0.946764	0.394852	-0.680544	-0.28408	0.121488	0.792653
Fras1	blue	0.169586	0.905195	0.864378	0.623558	0.228826	-0.361869	-0.219611	-0.977212	0.379665	-0.680483	-0.280394	0.0889842	0.821415
Ntan1	yellow	-0.15637	-0.0714071	0.499024	-0.616005	0.212338	0.792668	-0.88391	-0.0861165	0.870088	-0.680455	0.405421	0.532291	-0.307733
Med13l	blue	0.084354	0.896731	0.838434	0.650607	0.168439	-0.350074	-0.154775	-0.945359	0.371013	-0.680388	-0.134827	-0.103577	0.868321
Palld	blue	0.144957	0.916523	0.848883	0.658582	0.153293	-0.399457	-0.17357	-0.975211	0.344808	-0.68035	-0.237218	-8.21528e-05	0.867182
Prr16	blue	0.219119	0.938907	0.893152	0.590623	0.0849401	-0.35499	-0.232706	-0.975346	0.387164	-0.680312	-0.291577	0.0923344	0.82909
Mier3	blue	0.0506137	0.891906	0.8475	0.644087	0.235314	-0.343936	-0.172499	-0.957163	0.38315	-0.68022	-0.15833	-0.0696318	0.857723
Runx3	brown	0.424896	0.827409	0.900071	0.312265	-0.0481349	-0.17388	-0.454537	-0.866249	0.486333	-0.680049	-0.43718	0.502736	0.564047
Clcn2	blue	-0.0160007	0.829413	0.808331	0.602534	0.197652	-0.285341	-0.174994	-0.902019	0.399391	-0.679857	-0.0597703	-0.14086	0.830056
Zfp275	blue	0.243558	0.936416	0.900694	0.56884	0.00584347	-0.33186	-0.256541	-0.965591	0.401407	-0.679745	-0.333249	0.149892	0.812679
Tanc2	blue	0.152897	0.930513	0.860658	0.642754	0.151067	-0.390457	-0.172913	-0.971404	0.350447	-0.679707	-0.239878	0.00800978	0.861154
Cdkn1a	blue	0.0235201	0.812978	0.814755	0.542634	0.247697	-0.281363	-0.228812	-0.881023	0.400907	-0.679538	-0.230123	0.123701	0.735552
Atp8b1	brown	0.185964	0.79707	0.819496	0.416666	0.0900724	-0.204967	-0.303851	-0.835914	0.424212	-0.679532	-0.140593	0.103681	0.666037
Ldlrad3	brown	0.224349	0.83432	0.889717	0.392599	0.0304271	-0.18082	-0.371553	-0.883351	0.484397	-0.679482	-0.28473	0.251333	0.662476
Fndc3b	blue	0.220106	0.946443	0.901671	0.59294	0.0494951	-0.365244	-0.237679	-0.983429	0.383436	-0.679396	-0.361861	0.168066	0.822794
Fam214a	blue	0.0252696	0.881891	0.831284	0.660029	0.241294	-0.354817	-0.158659	-0.953492	0.369214	-0.679345	-0.132846	-0.105778	0.867576
Mylk	blue	0.135639	0.878011	0.840331	0.578964	0.163686	-0.307151	-0.210227	-0.920567	0.389709	-0.679294	-0.129612	-0.0597315	0.818247
Vps13d	blue	0.331054	0.887173	0.850132	0.55049	0.0758404	-0.331546	-0.258718	-0.934458	0.37773	-0.678977	-0.245668	0.10034	0.773938
Abcg4	brown	0.472865	0.722465	0.824353	0.253356	-0.00695718	-0.0859318	-0.491052	-0.786555	0.500208	-0.678875	-0.207874	0.326494	0.509896
Acss2	yellow	-0.293067	-0.195558	0.43646	-0.69469	0.515845	0.867049	-0.917239	-0.0223316	0.900384	-0.678626	0.512452	0.539572	-0.423738
Gsdmd	blue	0.293141	0.87307	0.842275	0.482721	-0.0289201	-0.324235	-0.272383	-0.894839	0.361063	-0.678244	-0.289547	0.181195	0.736285
Rps14	brown	0.501985	0.829038	0.857938	0.347728	-0.0982585	-0.222796	-0.400286	-0.851783	0.424393	-0.67822	-0.324974	0.360655	0.592229
Ampd3	blue	0.0324208	0.86676	0.833776	0.576949	0.135504	-0.299712	-0.181508	-0.897987	0.387837	-0.677974	-0.0883139	-0.100023	0.816019
Zbtb44	brown	0.145138	0.763153	0.841293	0.351919	0.159068	-0.134691	-0.3732	-0.832666	0.494984	-0.677865	-0.124921	0.131577	0.620924
Tcf20	yellow	-0.381282	-0.0853922	0.432842	-0.425444	0.677439	0.694307	-0.73733	-0.14044	0.816142	-0.677515	0.569515	0.230659	-0.172917
2900064F13Rik	blue	0.208009	0.849858	0.851085	0.456593	0.0222692	-0.273701	-0.290334	-0.883824	0.402655	-0.67732	-0.276324	0.205018	0.698383
Rhob	blue	0.227782	0.941768	0.900488	0.568199	-0.0309032	-0.347586	-0.241159	-0.96201	0.387172	-0.67726	-0.370714	0.189028	0.808707
Adgrb2	blue	0.272157	0.958897	0.890216	0.619765	0.022105	-0.391344	-0.214026	-0.985264	0.358565	-0.67719	-0.315213	0.094356	0.847813
Ldlrad4	blue	0.387938	0.877345	0.909048	0.386921	-0.0979691	-0.234324	-0.390199	-0.901543	0.451527	-0.67626	-0.440187	0.420307	0.645975
Itgb1	brown	-0.016629	0.725451	0.809964	0.442693	0.433396	-0.154226	-0.327037	-0.855149	0.495189	-0.676132	-0.19694	0.183488	0.639429
Pdgfrb	blue	0.290055	0.861654	0.81732	0.524054	-0.0291216	-0.295611	-0.234038	-0.882227	0.366846	-0.676127	-0.0514212	-0.114014	0.791407
Rps7	blue	0.266064	0.803581	0.771919	0.494188	0.06743	-0.323369	-0.248772	-0.855532	0.329795	-0.676107	-0.162633	0.0746193	0.713968
Mab21l2	yellow	-0.191366	-0.127185	0.462876	-0.612662	0.460466	0.817628	-0.897838	-0.0847336	0.884636	-0.67604	0.512411	0.435189	-0.321708
E330013P04Rik	brown	0.232721	0.759131	0.855219	0.286087	-0.0523805	-0.0860997	-0.423333	-0.785894	0.509138	-0.675731	-0.312415	0.389091	0.548929
Hbb-b2	blue	0.328425	0.870061	0.82513	0.51412	-0.0552299	-0.29727	-0.241334	-0.879287	0.372087	-0.675468	-0.10236	-0.0589172	0.786639
Crtap	blue	0.262658	0.94622	0.910801	0.55712	-0.017515	-0.338929	-0.261971	-0.968062	0.397672	-0.675344	-0.37554	0.200464	0.800323
Ptprm	blue	0.156092	0.928918	0.882239	0.600351	0.0405523	-0.359906	-0.206374	-0.968909	0.379961	-0.675205	-0.281789	0.0713409	0.835567
Bcor	yellow	-0.443344	-0.143929	0.399275	-0.495918	0.507725	0.749412	-0.738016	-0.0770741	0.817439	-0.675027	0.749976	0.0956881	-0.22071
Enpp4	yellow	-0.15097	-0.0998624	0.432188	-0.560433	0.529086	0.740269	-0.81619	-0.07835	0.80948	-0.675009	0.524581	0.39951	-0.299153
Cd248	blue	0.219309	0.955554	0.883956	0.6142	-0.0653826	-0.381465	-0.190625	-0.96635	0.35429	-0.674952	-0.26667	0.0289029	0.862651
Ndn	blue	0.378797	0.94641	0.906756	0.534153	-0.0574922	-0.331598	-0.282255	-0.957963	0.392939	-0.674927	-0.325781	0.165249	0.785393
Clic1	blue	0.133643	0.853506	0.844726	0.480011	-0.0647288	-0.262545	-0.251146	-0.860988	0.399296	-0.674606	-0.241839	0.12852	0.737883
Plpp1	blue	0.163796	0.880423	0.875633	0.486686	-0.0680484	-0.255523	-0.262652	-0.890836	0.425616	-0.674398	-0.226141	0.0888849	0.761628
Cybrd1	brown	0.371757	0.933454	0.912464	0.498271	-0.0565415	-0.321019	-0.312776	-0.953695	0.403729	-0.674195	-0.419619	0.29918	0.744622
Col7a1	blue	0.415735	0.947205	0.890142	0.559845	-0.0489753	-0.369347	-0.266834	-0.968571	0.364694	-0.674112	-0.354592	0.17987	0.798829
Dcc	brown	0.206641	0.786464	0.823329	0.400969	0.0965911	-0.235433	-0.322211	-0.842584	0.417349	-0.67394	-0.318812	0.327881	0.614877
Ikzf4	brown	0.557585	0.872068	0.884413	0.388871	-0.0695056	-0.247436	-0.397891	-0.894887	0.428138	-0.673704	-0.359919	0.338118	0.64553
Stk17b	blue	-0.00865468	0.848704	0.83088	0.565467	0.0683532	-0.261231	-0.179743	-0.874708	0.405478	-0.673352	-0.0865781	-0.0883227	0.798304
Wrnip1	brown	0.329396	0.812083	0.884862	0.326968	-0.0335206	-0.155862	-0.430706	-0.859657	0.492204	-0.673201	-0.381871	0.409553	0.595582
Snx25	blue	0.243146	0.916586	0.895029	0.518284	-0.0832521	-0.301231	-0.267735	-0.922852	0.403859	-0.673075	-0.358606	0.222587	0.759165
Mybpc1	blue	0.0579322	0.871912	0.84537	0.589215	0.145386	-0.314333	-0.211299	-0.922427	0.389198	-0.672901	-0.238659	0.0553136	0.806331
Usp21	yellow	-0.327211	-0.0923203	0.464496	-0.537809	0.361461	0.78113	-0.799155	-0.0902287	0.861409	-0.672646	0.521044	0.342387	-0.240683
Numbl	blue	0.226517	0.92384	0.830986	0.645349	-0.00582719	-0.389119	-0.14877	-0.93227	0.318324	-0.672612	-0.144972	-0.101649	0.869339
Nexmif	blue	0.224816	0.911983	0.867478	0.597521	0.18944	-0.361398	-0.229675	-0.964928	0.372635	-0.672562	-0.318246	0.143687	0.797231
Gm32031	blue	0.145101	0.876482	0.804239	0.599736	-0.0308998	-0.350919	-0.149751	-0.889418	0.329097	-0.672453	-0.0597343	-0.162603	0.844908
Myadm	blue	0.222694	0.965305	0.888485	0.635916	-0.00934817	-0.389119	-0.186239	-0.981755	0.355207	-0.672422	-0.27188	0.0176076	0.876813
Gem	blue	0.0550712	0.879233	0.861215	0.578695	0.117256	-0.297538	-0.210798	-0.932919	0.415436	-0.672268	-0.195164	0.00333221	0.814231
Myoz2	blue	0.243552	0.910684	0.874056	0.543365	-0.0193086	-0.333502	-0.253754	-0.928211	0.375801	-0.672049	-0.353715	0.202078	0.773834
Antxr2	blue	0.227665	0.93118	0.8928	0.583264	0.0717004	-0.332472	-0.235515	-0.9659	0.402221	-0.671803	-0.30188	0.104356	0.819493
Neb	blue	0.288089	0.944263	0.895021	0.567649	-0.0206829	-0.364321	-0.250684	-0.96428	0.370604	-0.671655	-0.384423	0.205744	0.800511
Hrc	blue	0.283887	0.890095	0.850932	0.517837	-0.0543616	-0.333506	-0.244298	-0.898041	0.356809	-0.671653	-0.334485	0.219858	0.736457
Adcy3	brown	0.0593644	0.797973	0.849223	0.398937	-0.0623227	-0.166301	-0.313621	-0.831594	0.469294	-0.671587	-0.245079	0.195241	0.671607
Cavin2	blue	0.180488	0.946275	0.878225	0.623652	0.0279679	-0.393401	-0.187621	-0.972848	0.349645	-0.671328	-0.297482	0.0671754	0.851836
Ccdc186	blue	-0.0874503	0.834216	0.799827	0.639757	0.302505	-0.343193	-0.147153	-0.923526	0.363771	-0.67126	-0.121379	-0.093342	0.836187
Plod1	blue	0.329007	0.906832	0.880844	0.517782	-0.00298688	-0.300992	-0.286913	-0.930345	0.406357	-0.671257	-0.356305	0.215011	0.762757
Pde4d	blue	0.281653	0.889121	0.875267	0.493831	0.0158329	-0.289577	-0.282944	-0.911104	0.401593	-0.671204	-0.293774	0.192347	0.722841
Cpxm2	blue	0.276774	0.95675	0.882215	0.595717	-0.0845859	-0.369836	-0.199966	-0.949035	0.351616	-0.671011	-0.273323	0.0532873	0.841271
Gstm7	yellow	-0.119961	-0.199798	0.425871	-0.729209	0.41531	0.876965	-0.952151	-0.00784087	0.893237	-0.670868	0.502118	0.565161	-0.446175
Smpx	blue	0.263886	0.952191	0.891864	0.591067	-0.0207407	-0.380449	-0.222876	-0.968148	0.359567	-0.670543	-0.358432	0.158388	0.820847
Iffo1	blue	0.195189	0.93114	0.867041	0.604341	-0.0503934	-0.344309	-0.182287	-0.933517	0.367704	-0.670492	-0.19652	-0.0347922	0.852067
C1ql3	brown	0.392635	0.838344	0.88589	0.361354	-0.0340897	-0.217541	-0.408292	-0.878074	0.453726	-0.67039	-0.422134	0.440991	0.601803
Nrsn1	brown	0.277426	0.773642	0.80797	0.387373	0.0544873	-0.18338	-0.328595	-0.826015	0.443989	-0.67028	-0.100997	0.0570664	0.664489
Npnt	blue	0.0252992	0.876143	0.842694	0.60416	0.184297	-0.312554	-0.185229	-0.926839	0.38997	-0.670148	-0.144571	-0.0676265	0.832635
Alpk2	blue	0.254962	0.886643	0.865614	0.486779	-0.0942764	-0.303776	-0.263033	-0.892808	0.384463	-0.670057	-0.332954	0.223267	0.73004
Rab11a	brown	0.213751	0.809487	0.858082	0.350986	-0.204606	-0.154466	-0.344826	-0.813468	0.460689	-0.669916	-0.229152	0.214307	0.635067
2900026A02Rik	blue	0.208181	0.895329	0.871882	0.5074	-0.0628441	-0.317283	-0.262844	-0.915346	0.381727	-0.669755	-0.33877	0.204041	0.754802
Syce1	yellow	-0.156047	-0.0727625	0.461087	-0.560852	0.306549	0.743801	-0.808967	-0.0882272	0.823417	-0.669245	0.515457	0.378846	-0.274703
Chrnb1	blue	0.104793	0.923368	0.843274	0.654973	0.0515342	-0.399273	-0.139722	-0.949304	0.328881	-0.669211	-0.23108	-0.0193848	0.870034
Lin7a	blue	0.330701	0.861668	0.870936	0.450565	0.0727233	-0.287206	-0.33597	-0.909469	0.408709	-0.668967	-0.414226	0.367724	0.665844
Macc1	yellow	-0.391785	-0.147951	0.423321	-0.586822	0.399359	0.814929	-0.805959	-0.0426127	0.853765	-0.668882	0.65431	0.248553	-0.283598
Zfp651	brown	0.391765	0.857933	0.889911	0.386119	-0.121746	-0.19675	-0.375083	-0.859856	0.457706	-0.668791	-0.372888	0.35664	0.635428
Stam	yellow	-0.0286398	0.134243	0.615487	-0.430667	0.258178	0.586218	-0.816529	-0.295419	0.81636	-0.668266	0.144861	0.605972	-0.132139
Ociad2	yellow	-0.363606	-0.250895	0.382342	-0.715305	0.441616	0.904236	-0.891276	0.0380641	0.888007	-0.667776	0.601809	0.446549	-0.430118
Zfp185	blue	0.200383	0.95142	0.885987	0.628118	0.0546738	-0.371245	-0.191731	-0.972746	0.369826	-0.667773	-0.296735	0.0604085	0.854563
1600012H06Rik	brown	0.0807186	0.812463	0.837031	0.431738	-0.0467288	-0.197276	-0.266155	-0.822297	0.432569	-0.667454	-0.176048	0.115588	0.678402
Mylk4	blue	0.279316	0.884217	0.893538	0.453953	-0.0171819	-0.266714	-0.327595	-0.906559	0.427543	-0.667386	-0.43377	0.35998	0.69167
Ly86	blue	0.212763	0.900879	0.872694	0.515795	-0.0785395	-0.293796	-0.237512	-0.895975	0.394087	-0.667359	-0.262806	0.116645	0.764015
1810058I24Rik	yellow	-0.335075	-0.0956947	0.425336	-0.499061	0.362651	0.748854	-0.744459	-0.0734336	0.806093	-0.667085	0.698845	0.122619	-0.203862
Morc4	blue	0.109982	0.926649	0.875491	0.606434	0.0119678	-0.354757	-0.194501	-0.955471	0.372127	-0.666977	-0.285922	0.0580964	0.845326
Gm9776	brown	0.337849	0.630685	0.813909	0.0764267	-0.0423521	0.049773	-0.572664	-0.695376	0.566584	-0.666866	-0.222224	0.463881	0.375741
Arhgef10	blue	0.182461	0.931503	0.873645	0.62643	0.0706947	-0.379977	-0.202982	-0.977162	0.364264	-0.666163	-0.316007	0.0849864	0.847767
2510039O18Rik	brown	0.0890801	0.707398	0.818186	0.301819	0.22069	-0.0783825	-0.395129	-0.794511	0.522112	-0.665995	-0.135957	0.193057	0.559492
Serpinh1	blue	0.360311	0.925833	0.890542	0.525897	0.000897451	-0.343862	-0.287422	-0.957575	0.385295	-0.665865	-0.401259	0.250489	0.767241
Fgfr3	blue	0.271314	0.877761	0.866116	0.485746	0.00878012	-0.316726	-0.285009	-0.915793	0.387068	-0.665816	-0.379315	0.283836	0.711905
Tmem231	yellow	-0.0165916	0.0621305	0.545926	-0.458433	0.2779	0.660358	-0.791601	-0.191386	0.815342	-0.665764	0.430468	0.351894	-0.165985
Piezo2	blue	0.279875	0.943719	0.892699	0.602528	0.10379	-0.373229	-0.240734	-0.987317	0.376964	-0.665426	-0.359596	0.156188	0.819472
Tmem218	yellow	-0.338433	-0.229685	0.400241	-0.718749	0.405581	0.907779	-0.886991	0.0359629	0.895558	-0.665285	0.58642	0.457062	-0.427548
5930409G06Rik	brown	0.0571076	0.774626	0.804689	0.427028	0.0297269	-0.200306	-0.284852	-0.81685	0.417953	-0.665257	-0.168439	0.119642	0.664706
Adamts9	blue	0.212874	0.951642	0.882596	0.645196	0.0900138	-0.396805	-0.194812	-0.99177	0.356689	-0.665245	-0.310423	0.0623289	0.863991
Aff4	blue	0.0481864	0.86978	0.830839	0.632968	0.18995	-0.326679	-0.170836	-0.926974	0.380426	-0.665151	-0.206176	0.00060142	0.821384
Tuba1a	brown	0.441774	0.808553	0.839258	0.383712	-0.0280403	-0.23236	-0.378356	-0.868202	0.427804	-0.665139	-0.315427	0.305017	0.626209
Tubb2a	blue	0.337945	0.941618	0.877899	0.574191	-0.0800392	-0.361283	-0.231267	-0.94581	0.35795	-0.665101	-0.295916	0.101037	0.810644
Wdr5b	yellow	-0.291428	-0.216791	0.424196	-0.711984	0.473116	0.887081	-0.934255	-0.00536915	0.903062	-0.664762	0.463913	0.592376	-0.440839
Trpc3	blue	0.148635	0.843047	0.815477	0.5446	0.164288	-0.307588	-0.225776	-0.884866	0.37187	-0.664659	-0.242301	0.107156	0.7505
Gm12688	brown	0.2047	0.802234	0.838973	0.41285	-0.0017189	-0.226112	-0.322533	-0.843757	0.423849	-0.664551	-0.35389	0.34938	0.619764
Chrng	brown	0.316725	0.831941	0.857553	0.402953	-0.0322777	-0.244985	-0.355649	-0.863114	0.417694	-0.6645	-0.395815	0.376859	0.634164
Sh3pxd2a	blue	0.317401	0.958288	0.883988	0.614456	0.00999413	-0.405302	-0.218736	-0.98759	0.344657	-0.664266	-0.342956	0.114265	0.843682
C77080	blue	0.326088	0.883322	0.85333	0.470787	-0.162459	-0.282601	-0.280231	-0.882949	0.379887	-0.664198	-0.191337	0.0516698	0.754595
Kdm4a	yellow	-0.194054	-0.0559351	0.464245	-0.531762	0.37921	0.684563	-0.807454	-0.13608	0.801121	-0.664086	0.439924	0.39788	-0.22298
Ttn	blue	0.175908	0.916914	0.857171	0.620359	0.13446	-0.385874	-0.19814	-0.960279	0.348843	-0.663844	-0.332822	0.124341	0.823081
Drp2	brown	0.415283	0.877048	0.876184	0.440165	-0.0600863	-0.271868	-0.334035	-0.892664	0.411893	-0.663837	-0.396487	0.33864	0.67244
Arhgef40	brown	0.466107	0.822426	0.811824	0.433309	-0.0641169	-0.234254	-0.315735	-0.839772	0.399427	-0.663794	-0.141837	0.0687525	0.687638
Casq2	blue	0.215933	0.882814	0.861251	0.50412	-0.00602128	-0.31736	-0.261196	-0.903496	0.378839	-0.663523	-0.358126	0.23895	0.733479
Kcnt2	blue	0.200843	0.924825	0.857916	0.628562	0.100791	-0.385559	-0.183868	-0.969024	0.350423	-0.663497	-0.223333	-0.0113115	0.848924
Arpp21	blue	0.257855	0.947414	0.88215	0.607306	0.0405497	-0.388001	-0.217714	-0.973993	0.35458	-0.663367	-0.384805	0.171594	0.827371
Syne1	blue	0.134139	0.854176	0.807948	0.59615	0.226795	-0.309009	-0.186641	-0.895578	0.372305	-0.663257	-0.163478	-0.0287024	0.806238
Cdon	blue	0.228833	0.93405	0.895397	0.582333	0.0489269	-0.35611	-0.246616	-0.97717	0.386559	-0.663222	-0.375635	0.180531	0.809128
Rnf215	blue	0.0769211	0.864202	0.808489	0.617238	0.0892195	-0.31478	-0.14528	-0.893574	0.364251	-0.663086	-0.0740896	-0.148575	0.836562
Sin3b	yellow	-0.238782	-0.0848073	0.498272	-0.573424	0.512131	0.750491	-0.890509	-0.140117	0.870938	-0.662898	0.231394	0.705404	-0.323074
Vat1l	blue	0.172894	0.865089	0.847179	0.497013	-0.0557463	-0.307093	-0.249703	-0.88922	0.376181	-0.662894	-0.331943	0.211269	0.734394
Anxa6	blue	0.238625	0.949373	0.873478	0.642294	0.0739283	-0.408947	-0.191322	-0.985861	0.343466	-0.662733	-0.335465	0.0930626	0.855974
Gstt2	yellow	-0.245589	-0.1383	0.423847	-0.599369	0.37962	0.788035	-0.82144	-0.030077	0.830796	-0.661975	0.440505	0.519425	-0.34706
Stx5a	blue	0.196633	0.802459	0.793232	0.465168	-0.0903066	-0.221166	-0.245359	-0.815634	0.399482	-0.661894	-0.0618354	-0.0607881	0.735418
Nbdy	blue	0.200488	0.911046	0.886943	0.535288	-0.0382701	-0.301028	-0.250254	-0.923446	0.403766	-0.661771	-0.355944	0.192165	0.776459
Esyt2	blue	0.236602	0.864401	0.830706	0.542121	0.0892342	-0.304857	-0.244401	-0.903486	0.378197	-0.661736	-0.177456	0.0118375	0.778267
Tob2	brown	0.518326	0.805489	0.849905	0.331516	0.0161614	-0.185523	-0.421788	-0.846359	0.450307	-0.661686	-0.261892	0.283925	0.590569
Lamp2	blue	0.272335	0.950262	0.898399	0.58414	0.0232524	-0.370404	-0.239768	-0.983083	0.376154	-0.661651	-0.367574	0.158004	0.82214
Lpp	blue	0.182633	0.93236	0.847485	0.671315	0.133095	-0.414051	-0.163211	-0.97904	0.327967	-0.66153	-0.265554	-0.000130555	0.878142
Gja1	yellow	-0.0136877	-0.0817023	0.4784	-0.594193	0.520591	0.724234	-0.914008	-0.146313	0.837899	-0.661458	0.339779	0.600349	-0.327737
Tgfb1i1	blue	0.271022	0.948659	0.888846	0.58259	-0.0285874	-0.37687	-0.223819	-0.961912	0.356977	-0.661158	-0.352025	0.151745	0.812394
Il17b	blue	0.287305	0.933025	0.882017	0.560371	-0.0304832	-0.35276	-0.245141	-0.942929	0.365394	-0.660898	-0.361962	0.182818	0.791016
Zfp654	brown	0.189016	0.68689	0.833295	0.236429	0.130613	-0.0435758	-0.471137	-0.784279	0.546595	-0.660654	-0.330831	0.462905	0.479574
Amotl2	blue	0.226933	0.941507	0.872644	0.628658	0.0501009	-0.399227	-0.195455	-0.978388	0.348652	-0.66064	-0.351931	0.118927	0.844638
Tef	brown	0.249593	0.794545	0.810527	0.426742	0.0683109	-0.248864	-0.300954	-0.837624	0.39748	-0.660257	-0.286878	0.264452	0.633705
Fbxo11	brown	0.391943	0.852207	0.864123	0.432518	0.0469773	-0.260327	-0.356864	-0.910227	0.422789	-0.660186	-0.310271	0.236025	0.68546
Smad1	blue	0.116659	0.903398	0.847721	0.626207	0.1904	-0.384621	-0.181985	-0.965445	0.352288	-0.660125	-0.263755	0.0421438	0.832768
1810062O18Rik	brown	0.187435	0.703103	0.838516	0.210761	0.0363533	-0.0511234	-0.453661	-0.758909	0.532908	-0.660109	-0.309554	0.451755	0.46894
Pcsk5	blue	0.204327	0.916587	0.867843	0.604914	0.179942	-0.368564	-0.218595	-0.967224	0.366988	-0.659655	-0.336176	0.139914	0.806984
Samd9l	blue	0.374644	0.936208	0.874915	0.552333	-0.0294339	-0.346442	-0.237086	-0.936875	0.365096	-0.659654	-0.269395	0.0854761	0.79464
Snx2	blue	0.268353	0.951908	0.86337	0.610582	-0.0941128	-0.390312	-0.172458	-0.947123	0.330045	-0.659403	-0.23452	-0.0174753	0.862483
Slc12a6	blue	0.448584	0.885846	0.857664	0.470581	-0.0170502	-0.299429	-0.303144	-0.904861	0.384602	-0.659391	-0.260899	0.148339	0.723037
Adgrb3	blue	0.101267	0.860403	0.867335	0.515246	0.129556	-0.253633	-0.263701	-0.917137	0.438102	-0.658732	-0.215616	0.0636437	0.761839
Gm19569	yellow	-0.282519	-0.119208	0.441437	-0.577658	0.46017	0.790562	-0.810106	-0.0660253	0.849905	-0.658542	0.630931	0.269428	-0.290668
Abhd14b	blue	0.21983	0.920646	0.864992	0.56185	-0.14493	-0.331394	-0.201238	-0.91511	0.365605	-0.65834	-0.230469	0.0229198	0.817053
Dnase2a	blue	0.241693	0.90859	0.869987	0.580929	0.0881115	-0.332219	-0.237464	-0.950358	0.390456	-0.658174	-0.280435	0.0866372	0.803148
Clip4	blue	0.28152	0.922861	0.83754	0.625683	0.11168	-0.401215	-0.180278	-0.951604	0.319754	-0.657796	-0.262778	0.0375325	0.834246
Cd9	blue	0.231592	0.960798	0.877617	0.624128	-0.0458928	-0.395128	-0.181041	-0.967077	0.340324	-0.657605	-0.299334	0.041592	0.866565
Acta1	blue	0.206398	0.876671	0.841265	0.521365	-0.0241047	-0.324795	-0.228006	-0.884966	0.358726	-0.657522	-0.332304	0.204568	0.736483
Nucb1	blue	0.253504	0.910669	0.877578	0.520963	-0.0704472	-0.315428	-0.248766	-0.9181	0.388163	-0.657285	-0.350079	0.191705	0.766903
Irx1	blue	0.278502	0.881431	0.880805	0.470601	0.00375821	-0.290352	-0.309529	-0.911025	0.409468	-0.656911	-0.448376	0.359336	0.697221
Rab3a	brown	0.501626	0.78141	0.834148	0.289375	-0.0727962	-0.162135	-0.418686	-0.808167	0.454159	-0.656908	-0.282501	0.335323	0.555356
Ephx2	blue	0.348391	0.877756	0.889291	0.439029	-0.0886106	-0.268281	-0.344652	-0.912465	0.422346	-0.656561	-0.416802	0.337148	0.687511
Nrn1	blue	0.360732	0.933845	0.86902	0.567805	-0.0355674	-0.346282	-0.236185	-0.939367	0.36086	-0.656379	-0.273021	0.0674667	0.813243
Gm20559	blue	0.300406	0.88733	0.879517	0.49057	-0.00169058	-0.28879	-0.314264	-0.929908	0.409539	-0.656143	-0.332424	0.193902	0.745992
Gaa	blue	0.358716	0.955381	0.896293	0.558678	-0.0997219	-0.363597	-0.24804	-0.957705	0.363519	-0.656111	-0.377445	0.185808	0.799078
Myl4	blue	0.221494	0.861937	0.841307	0.489124	-0.0103677	-0.297693	-0.258579	-0.872406	0.374329	-0.655575	-0.342165	0.23839	0.71072
5830408B19Rik	blue	0.240677	0.956436	0.880053	0.599114	-0.0735189	-0.387106	-0.194803	-0.95744	0.340728	-0.655378	-0.31839	0.0846564	0.840495
Grid2	blue	0.333861	0.863135	0.855084	0.476332	0.0596543	-0.274861	-0.305717	-0.896825	0.404534	-0.654811	-0.345513	0.249815	0.701935
A830039N20Rik	blue	0.215533	0.927998	0.858287	0.600504	0.0015712	-0.387527	-0.183272	-0.941676	0.335735	-0.654687	-0.299034	0.0892512	0.815905
Pmel	brown	0.0662804	0.680766	0.807986	0.250222	0.0190511	-0.0415123	-0.409753	-0.735461	0.516225	-0.654596	-0.218273	0.317228	0.507083
Mycbp2	blue	0.125806	0.905789	0.819458	0.683526	0.186416	-0.424517	-0.138139	-0.966456	0.311126	-0.654291	-0.215067	-0.0548687	0.875692
Clcn5	blue	0.138675	0.916383	0.82682	0.664298	0.149872	-0.4089	-0.135686	-0.949823	0.313682	-0.653937	-0.205836	-0.0563649	0.86763
Sgcb	blue	0.261057	0.863924	0.885223	0.439023	-0.0264443	-0.232659	-0.332912	-0.901592	0.448234	-0.653917	-0.327793	0.232291	0.700911
Adamts5	blue	0.274541	0.93093	0.900743	0.541699	0.00333636	-0.341602	-0.271951	-0.962684	0.391069	-0.653552	-0.431846	0.26518	0.771738
Id1	yellow	-0.0893592	-0.113799	0.482743	-0.653636	0.406354	0.779215	-0.937688	-0.0945377	0.864921	-0.653465	0.224919	0.78307	-0.402999
Tmeff2	blue	0.130536	0.946278	0.851604	0.675577	0.0483022	-0.425685	-0.128879	-0.973983	0.317804	-0.653425	-0.250743	-0.0388735	0.894571
Sertad1	yellow	-0.322402	-0.154811	0.404571	-0.585238	0.295149	0.800565	-0.788654	-0.0101191	0.824259	-0.653385	0.542348	0.378861	-0.316291
2610035D17Rik	yellow	-0.0555689	-0.0793576	0.468658	-0.59975	0.352574	0.737081	-0.863945	-0.0845221	0.818025	-0.653036	0.303802	0.655807	-0.355015
Impad1	blue	0.154408	0.842756	0.814998	0.568902	0.273336	-0.306667	-0.221703	-0.917839	0.384272	-0.652344	-0.12578	-0.0561804	0.785913
Ckap4	blue	0.206567	0.951083	0.854337	0.664172	0.0573848	-0.406501	-0.143796	-0.96491	0.325487	-0.652255	-0.227864	-0.0581382	0.889873
Me1	blue	0.324311	0.879151	0.89125	0.429863	-0.0868895	-0.250765	-0.337386	-0.895178	0.429675	-0.652091	-0.377118	0.297285	0.683551
Ptx3	blue	0.331414	0.863777	0.891362	0.423244	0.0266987	-0.254123	-0.36437	-0.91089	0.440032	-0.652036	-0.475517	0.427564	0.651621
Lsamp	brown	0.363097	0.862923	0.88687	0.403068	-0.0340193	-0.255536	-0.373611	-0.897516	0.428957	-0.651842	-0.467078	0.430459	0.640108
Myom1	blue	0.135418	0.941693	0.834829	0.687611	0.0249539	-0.428137	-0.109219	-0.958646	0.302486	-0.651715	-0.201252	-0.103719	0.908342
P3h1	blue	0.225388	0.850334	0.877052	0.413947	-0.0521835	-0.244626	-0.334908	-0.885811	0.431969	-0.651649	-0.413892	0.34841	0.668791
Tmsb4x	blue	0.220011	0.896023	0.853439	0.537601	-0.04694	-0.345243	-0.2227	-0.909175	0.35548	-0.65162	-0.367259	0.213021	0.757522
1700100M05Rik	blue	0.0780525	0.906734	0.80059	0.684319	0.051435	-0.413502	-0.0835307	-0.926743	0.292391	-0.650848	-0.0985393	-0.198893	0.9
Kctd21	yellow	-0.0208028	0.00353766	0.531878	-0.581445	0.227505	0.703133	-0.869735	-0.149585	0.822529	-0.650502	0.262946	0.627555	-0.288253
Ehbp1l1	blue	0.224867	0.901264	0.831101	0.604239	0.0629345	-0.36962	-0.186482	-0.924343	0.333799	-0.649696	-0.263763	0.0445479	0.820717
Hs3st1	blue	0.295156	0.951042	0.884967	0.582964	-0.0121273	-0.377404	-0.224153	-0.962015	0.355543	-0.649576	-0.378472	0.163638	0.816225
Slc25a36	blue	-0.00455656	0.893546	0.82769	0.674289	0.149988	-0.375094	-0.11912	-0.946302	0.346697	-0.648915	-0.180945	-0.0945514	0.876275
Pcdh11x	blue	0.241934	0.950148	0.851884	0.628213	-0.0506075	-0.419027	-0.161763	-0.957137	0.305705	-0.648851	-0.26925	0.00330439	0.866665
Kansl1l	blue	0.231427	0.915057	0.860516	0.610676	0.131237	-0.382192	-0.214212	-0.975639	0.356301	-0.648274	-0.312996	0.0916576	0.821524
Cytl1	blue	0.326509	0.963363	0.889867	0.598173	-0.0503456	-0.390833	-0.222285	-0.973256	0.347194	-0.648236	-0.37117	0.141996	0.829325
Ppp1cb	brown	0.464516	0.792548	0.829012	0.373346	0.113525	-0.23221	-0.403876	-0.870054	0.422787	-0.648089	-0.341953	0.34722	0.594746
Mindy2	blue	0.179452	0.952854	0.866977	0.652159	0.0531562	-0.39844	-0.15132	-0.96979	0.338466	-0.64768	-0.266385	-0.00850208	0.874523
Flnb	blue	0.194362	0.918395	0.842291	0.666028	0.157759	-0.394334	-0.169591	-0.971679	0.342561	-0.646538	-0.292397	0.02733	0.863644
Grin3a	blue	0.297168	0.958989	0.884114	0.600418	-0.0404583	-0.394233	-0.213333	-0.972658	0.342007	-0.646335	-0.375549	0.140157	0.833782
Zfp788	blue	0.114957	0.822457	0.800578	0.540275	0.147928	-0.330819	-0.226328	-0.902699	0.351451	-0.646288	-0.174508	0.0185934	0.754261
Ankib1	yellow	-0.153667	-0.144561	0.444777	-0.662409	0.432636	0.788753	-0.896945	-0.0471577	0.841912	-0.646158	0.362243	0.651626	-0.415643
Hes6	yellow	-0.35187	-0.237163	0.349495	-0.662462	0.376075	0.848067	-0.810632	0.0557026	0.827587	-0.64614	0.632424	0.357756	-0.391971
Col5a2	blue	0.270913	0.974399	0.880406	0.653769	0.00775789	-0.425591	-0.175457	-0.99276	0.32743	-0.645817	-0.349302	0.0714827	0.875729
Pdzd4	blue	0.409125	0.926079	0.849095	0.565967	-0.0838943	-0.375328	-0.227322	-0.923153	0.328994	-0.64579	-0.360063	0.175441	0.782507
Rhoc	yellow	-0.052893	-0.0705611	0.491416	-0.606185	0.41578	0.742511	-0.90159	-0.128986	0.848651	-0.645781	0.303145	0.621747	-0.327015
Orai3	brown	0.278935	0.754441	0.848505	0.253483	-0.110295	-0.0544348	-0.421546	-0.762752	0.521743	-0.645781	-0.237419	0.284583	0.550713
Ice1	blue	0.212851	0.957676	0.860598	0.66167	0.00567339	-0.426093	-0.149575	-0.980206	0.316764	-0.645307	-0.275395	-0.011996	0.884829
Mall	brown	0.218103	0.78833	0.817066	0.401393	-0.0502026	-0.149904	-0.307209	-0.792678	0.446287	-0.645262	-0.152819	0.0963077	0.653908
Alox5ap	yellow	-0.359826	-0.257686	0.330922	-0.638183	0.548271	0.860787	-0.810797	0.0439593	0.833938	-0.645068	0.732414	0.242383	-0.37758
Snta1	brown	0.423841	0.655236	0.832592	0.0590761	-0.0685865	0.033523	-0.583775	-0.704239	0.562863	-0.64453	-0.323297	0.572986	0.347029
Atg9a	blue	0.0234069	0.833583	0.828078	0.503777	-0.066973	-0.248415	-0.206139	-0.849347	0.40081	-0.644422	-0.170248	0.023769	0.743098
Tns3	blue	0.19661	0.957171	0.867572	0.666914	0.0291295	-0.411898	-0.154023	-0.9768	0.330535	-0.644256	-0.322498	0.0416546	0.877309
2310022B05Rik	blue	0.347006	0.941899	0.868979	0.578282	-0.0352935	-0.371513	-0.223843	-0.945287	0.339956	-0.64384	-0.327957	0.115779	0.808258
Ptchd1	blue	0.210515	0.932897	0.866589	0.58732	-0.032787	-0.369938	-0.187866	-0.943963	0.351197	-0.643601	-0.310013	0.0789655	0.826907
Naalad2	blue	0.20434	0.943619	0.87124	0.608585	-0.00854906	-0.39159	-0.1876	-0.956184	0.33857	-0.643485	-0.372533	0.139683	0.828601
Vgll3	blue	0.296728	0.955362	0.885348	0.59039	-0.0309126	-0.395463	-0.220673	-0.96946	0.3422	-0.643331	-0.418096	0.199938	0.813768
Zfp263	blue	0.111104	0.848153	0.831465	0.544119	0.161527	-0.319105	-0.222617	-0.914507	0.377502	-0.643195	-0.289913	0.137988	0.747408
Tmed7	brown	0.387236	0.808909	0.839107	0.377596	0.0702428	-0.231811	-0.378945	-0.863059	0.416164	-0.642973	-0.35609	0.34982	0.601547
Actn2	blue	0.294701	0.913125	0.867818	0.539933	-0.0212564	-0.345445	-0.249954	-0.923387	0.359383	-0.64257	-0.402724	0.242689	0.754939
L1td1	brown	0.381093	0.636734	0.824722	0.0639189	-0.0175122	0.0316725	-0.582871	-0.700205	0.565796	-0.642333	-0.389073	0.657491	0.326267
Gtf2ird1	blue	0.159561	0.816198	0.773901	0.554201	0.0343159	-0.269921	-0.179954	-0.838642	0.365342	-0.642189	-0.0203955	-0.171267	0.786213
B230219D22Rik	yellow	-0.504712	-0.147882	0.403964	-0.466591	0.770433	0.705195	-0.755614	-0.111817	0.803485	-0.642125	0.419628	0.45346	-0.278596
Gria3	blue	0.206583	0.894404	0.841045	0.594079	0.135826	-0.366521	-0.211077	-0.939658	0.349289	-0.642012	-0.367044	0.170967	0.790465
Tmem64	blue	0.277754	0.963414	0.882415	0.621546	0.00882681	-0.408909	-0.193548	-0.982277	0.33702	-0.641933	-0.346548	0.0947253	0.846137
Clmn	yellow	-0.20424	-0.11597	0.464161	-0.603029	0.497319	0.780382	-0.88717	-0.106014	0.861066	-0.641867	0.36521	0.5637	-0.334657
Dkk3	blue	0.185527	0.946938	0.852325	0.644163	-0.0237971	-0.401356	-0.138566	-0.951822	0.323114	-0.641724	-0.251544	-0.0318184	0.877483
Mmp2	blue	0.142616	0.923366	0.831642	0.649769	-0.0159587	-0.380032	-0.12803	-0.932581	0.326961	-0.641395	-0.17713	-0.11905	0.889996
Nid2	blue	0.0505495	0.905262	0.797381	0.696516	0.0733166	-0.412445	-0.0730275	-0.92901	0.293603	-0.641055	-0.102726	-0.217806	0.914034
Tbc1d8	blue	0.0652473	0.848573	0.806419	0.581932	0.0944203	-0.291403	-0.176255	-0.878195	0.372436	-0.640573	-0.118049	-0.108122	0.819226
Zdhhc9	blue	0.235502	0.867109	0.83804	0.542407	0.0824676	-0.316308	-0.23517	-0.905894	0.374993	-0.640305	-0.353383	0.216291	0.7299
Pmp22	blue	0.286828	0.964894	0.875211	0.614466	-0.0850498	-0.416507	-0.188038	-0.970437	0.320485	-0.639964	-0.370144	0.112039	0.850596
Capns1	blue	0.280672	0.946361	0.863464	0.595341	-0.15562	-0.381677	-0.18436	-0.936782	0.331425	-0.639873	-0.317505	0.0713138	0.838599
Ankmy2	yellow	-0.308865	-0.0993634	0.465994	-0.544235	0.561315	0.761906	-0.813751	-0.104375	0.860116	-0.639788	0.37634	0.515572	-0.299584
Plec	blue	0.181326	0.872469	0.781242	0.64082	0.213469	-0.395205	-0.139398	-0.912456	0.298378	-0.639578	-0.153915	-0.091433	0.837481
Deptor	blue	0.301124	0.929578	0.882599	0.551564	-0.0031993	-0.364144	-0.252493	-0.953295	0.363825	-0.639197	-0.45815	0.280197	0.769734
Fyn	blue	0.140077	0.927737	0.824636	0.666182	0.005195	-0.430135	-0.108879	-0.943487	0.294868	-0.638154	-0.261913	-0.0236491	0.876378
Kcnip4	brown	0.418735	0.870613	0.872819	0.409421	-0.0568729	-0.280786	-0.349076	-0.889909	0.399331	-0.637608	-0.456742	0.400774	0.646278
Fosl2	blue	0.430051	0.955414	0.886053	0.561752	-0.100007	-0.382816	-0.247306	-0.962062	0.346904	-0.637529	-0.420498	0.216834	0.7939
Map4k3	blue	0.0122496	0.848665	0.786046	0.657387	0.273689	-0.341989	-0.114972	-0.903727	0.3472	-0.637225	-0.100434	-0.157715	0.848104
Gpx8	blue	0.325584	0.948101	0.870107	0.586124	-0.087445	-0.390618	-0.215319	-0.952322	0.33145	-0.636687	-0.402315	0.175457	0.816315
Arhgef25	blue	0.300074	0.967552	0.860043	0.651011	-0.0440512	-0.435739	-0.158661	-0.975423	0.30491	-0.636425	-0.331607	0.0444178	0.876404
Snord104	blue	0.11092	0.905382	0.815887	0.645098	-0.0196252	-0.37814	-0.114541	-0.908622	0.315484	-0.636376	-0.182106	-0.0953701	0.866646
Ripor2	blue	0.255229	0.949378	0.851749	0.639972	-0.00196593	-0.411243	-0.158591	-0.957255	0.313785	-0.63636	-0.260721	-0.0157766	0.865652
Dyrk2	blue	0.349991	0.901095	0.858666	0.49326	-0.144512	-0.340721	-0.256176	-0.905199	0.352459	-0.636225	-0.374075	0.237081	0.726024
Creb3l4	yellow	-0.371799	-0.20578	0.396375	-0.632954	0.571289	0.845513	-0.838243	-0.0189904	0.867663	-0.635949	0.540783	0.425684	-0.377692
Nfe2l1	blue	-0.0312072	0.832419	0.770298	0.64367	0.199935	-0.345829	-0.0986953	-0.886177	0.335273	-0.635772	-0.0920339	-0.163994	0.844639
2810013P06Rik	yellow	-0.279023	-0.236143	0.404023	-0.746175	0.44973	0.904691	-0.927854	0.0226956	0.895486	-0.635545	0.524602	0.52196	-0.458162
Ccdc157	blue	0.30653	0.878297	0.801477	0.603536	0.113479	-0.364042	-0.176344	-0.915922	0.329487	-0.63554	-0.148619	-0.0826416	0.819657
Lgi1	blue	0.235501	0.919255	0.857349	0.570271	-0.0990904	-0.368394	-0.203037	-0.925484	0.339283	-0.635481	-0.349209	0.139041	0.79851
Atp11a	blue	0.0973825	0.896802	0.817998	0.675582	0.143877	-0.404329	-0.126138	-0.949371	0.321752	-0.635333	-0.261861	-0.00863483	0.8587
Ppargc1a	yellow	-0.365593	-0.28158	0.330443	-0.66956	0.589992	0.880838	-0.838495	0.0479734	0.85338	-0.635244	0.69928	0.303969	-0.415127
Senp6	blue	0.164195	0.868754	0.832271	0.558291	0.126409	-0.305065	-0.20991	-0.913239	0.383859	-0.634931	-0.23851	0.0334269	0.792915
Sdc2	blue	0.151575	0.875256	0.851094	0.564335	0.227143	-0.301063	-0.235624	-0.927113	0.399279	-0.634902	-0.309586	0.123101	0.774289
Tmem65	blue	0.0606684	0.919814	0.818191	0.67714	0.044109	-0.424225	-0.0969196	-0.942922	0.295373	-0.634812	-0.212067	-0.0936359	0.893425
Irx2	blue	0.233278	0.957036	0.866786	0.632119	-0.0153228	-0.407085	-0.166754	-0.95907	0.324091	-0.634602	-0.35463	0.090878	0.85128
Stfa3	blue	0.318092	0.871257	0.858025	0.454717	-0.0365929	-0.269898	-0.293616	-0.883816	0.39686	-0.634112	-0.306306	0.185412	0.707967
Zfp39	yellow	-0.165745	-0.186703	0.414445	-0.728572	0.262025	0.837108	-0.893598	0.0149729	0.843799	-0.634035	0.426555	0.617229	-0.456782
Ier5	yellow	-0.208616	-0.248771	0.383989	-0.758925	0.449428	0.905762	-0.932887	0.0458131	0.879964	-0.632958	0.509545	0.560353	-0.483893
S100a1	brown	0.493491	0.779471	0.819992	0.257204	-0.326434	-0.145689	-0.394067	-0.750905	0.424992	-0.632917	-0.256595	0.3021	0.540462
Ablim3	blue	0.247316	0.927769	0.857136	0.594752	3.36067e-05	-0.387717	-0.199329	-0.940492	0.331009	-0.632269	-0.395749	0.179321	0.801795
Zfp36l2	brown	0.37934	0.666977	0.808924	0.144314	-0.0606655	-0.0390329	-0.524597	-0.716357	0.508986	-0.63221	-0.423912	0.628831	0.380393
Ppm1k	yellow	-0.501068	-0.189429	0.392615	-0.565153	0.597786	0.783814	-0.778121	-0.0490407	0.839105	-0.631931	0.527923	0.375261	-0.318129
Ddah1	blue	0.286434	0.934707	0.874582	0.573598	-0.0602815	-0.373513	-0.223718	-0.948162	0.349413	-0.63183	-0.431451	0.224688	0.791723
Sec16b	blue	-0.0715595	0.822782	0.787205	0.60164	0.20432	-0.300309	-0.126665	-0.87125	0.367328	-0.631805	-0.0672937	-0.157346	0.809577
Rps6ka4	blue	0.402769	0.964359	0.863205	0.608824	-0.115729	-0.406333	-0.192592	-0.953119	0.313773	-0.631513	-0.324527	0.063622	0.845572
Scel	blue	0.337255	0.919824	0.85828	0.536589	-0.114207	-0.326383	-0.218001	-0.899283	0.355491	-0.631359	-0.275543	0.0814568	0.778612
Rhod	yellow	-0.276156	-0.046899	0.500898	-0.533813	0.371071	0.729948	-0.822616	-0.130993	0.83955	-0.631147	0.199999	0.665348	-0.281018
Lmna	blue	0.286454	0.965788	0.871125	0.637382	-0.0381677	-0.4182	-0.179506	-0.973838	0.319288	-0.631016	-0.373789	0.100818	0.857178
Rogdi	yellow	-0.297797	-0.236175	0.395877	-0.723545	0.422939	0.902308	-0.902235	0.0366877	0.88775	-0.630942	0.512091	0.528774	-0.456726
Traf5	brown	0.372975	0.839601	0.844736	0.420673	-0.0645795	-0.233137	-0.326623	-0.849666	0.407346	-0.630917	-0.323923	0.266312	0.641727
Ntn3	yellow	-0.152188	-0.0848003	0.458127	-0.54937	0.522374	0.741682	-0.841214	-0.117504	0.830512	-0.630785	0.448223	0.415792	-0.280023
Uts2r	blue	0.330201	0.866143	0.818232	0.455094	-0.227673	-0.312497	-0.235752	-0.840788	0.327763	-0.630321	-0.249234	0.120733	0.712065
[truncated: 5,626 more rows]
